# Supplementary material for: Climate change and the increase of human population will threaten conservation of Asian cobras
Source: Sci Rep. 2021 Sep 13;11:18113. doi: 10.1038/s41598-021-97553-4 (PMC8438023; doi:10.1038/s41598-021-97553-4)
Supplement: Supplementary file 1 — Supplementary Information 1. [file 41598_2021_97553_MOESM1_ESM.csv]

lon	lat	species	country	source_id	source
54.2981	36.4858	Naja oxiana		Publication	Kazemi, E., Kaboli, M., Khosravi, R. & Khorasani, N. Evaluating the importance of environmental variables on spatial distribution of caspian cobra naja oxiana (Eichwald, 1831) in Iran. Asian Herpetol. Res. 10, 129â€“138 (2019)
54.4056	37.1361	Naja oxiana		Publication	Kazemi, E., Kaboli, M., Khosravi, R. & Khorasani, N. Evaluating the importance of environmental variables on spatial distribution of caspian cobra naja oxiana (Eichwald, 1831) in Iran. Asian Herpetol. Res. 10, 129â€“138 (2019)
54.4484	36.8363	Naja oxiana		Publication	Kazemi, E., Kaboli, M., Khosravi, R. & Khorasani, N. Evaluating the importance of environmental variables on spatial distribution of caspian cobra naja oxiana (Eichwald, 1831) in Iran. Asian Herpetol. Res. 10, 129â€“138 (2019)
54.4912	36.4544	Naja oxiana		Publication	Kazemi, E., Kaboli, M., Khosravi, R. & Khorasani, N. Evaluating the importance of environmental variables on spatial distribution of caspian cobra naja oxiana (Eichwald, 1831) in Iran. Asian Herpetol. Res. 10, 129â€“138 (2019)
54.8946	36.5472	Naja oxiana		Publication	Kazemi, E., Kaboli, M., Khosravi, R. & Khorasani, N. Evaluating the importance of environmental variables on spatial distribution of caspian cobra naja oxiana (Eichwald, 1831) in Iran. Asian Herpetol. Res. 10, 129â€“138 (2019)
55.1194	36.9291	Naja oxiana		Publication	Kazemi, E., Kaboli, M., Khosravi, R. & Khorasani, N. Evaluating the importance of environmental variables on spatial distribution of caspian cobra naja oxiana (Eichwald, 1831) in Iran. Asian Herpetol. Res. 10, 129â€“138 (2019)
55.133333	39.1	Naja oxiana	Turkmenistan	543535341	Gbif
55.1444	37.2396	Naja oxiana		Publication	Kazemi, E., Kaboli, M., Khosravi, R. & Khorasani, N. Evaluating the importance of environmental variables on spatial distribution of caspian cobra naja oxiana (Eichwald, 1831) in Iran. Asian Herpetol. Res. 10, 129â€“138 (2019)
55.6847	40.0196	Naja oxiana	Turkmenistan
55.9923	37.9706	Naja oxiana	Iran
56.001	37.3146	Naja oxiana		Publication	Kazemi, E., Kaboli, M., Khosravi, R. & Khorasani, N. Evaluating the importance of environmental variables on spatial distribution of caspian cobra naja oxiana (Eichwald, 1831) in Iran. Asian Herpetol. Res. 10, 129â€“138 (2019)
56.3865	37.543	Naja oxiana		Publication	Kazemi, E., Kaboli, M., Khosravi, R. & Khorasani, N. Evaluating the importance of environmental variables on spatial distribution of caspian cobra naja oxiana (Eichwald, 1831) in Iran. Asian Herpetol. Res. 10, 129â€“138 (2019)
56.9468	37.5609	Naja oxiana		Publication	Kazemi, E., Kaboli, M., Khosravi, R. & Khorasani, N. Evaluating the importance of environmental variables on spatial distribution of caspian cobra naja oxiana (Eichwald, 1831) in Iran. Asian Herpetol. Res. 10, 129â€“138 (2019)
57.6864	36.1039	Naja oxiana		Publication	Kazemi, E., Kaboli, M., Khosravi, R. & Khorasani, N. Evaluating the importance of environmental variables on spatial distribution of caspian cobra naja oxiana (Eichwald, 1831) in Iran. Asian Herpetol. Res. 10, 129â€“138 (2019)
58.009478	37.866478	Naja oxiana	Turkmenistan	543529702	Gbif
58.1328392	37.97885442	Naja oxiana	Turkmenistan	32092707	iNaturalist
58.4573	35.465	Naja oxiana		Publication	Kazemi, E., Kaboli, M., Khosravi, R. & Khorasani, N. Evaluating the importance of environmental variables on spatial distribution of caspian cobra naja oxiana (Eichwald, 1831) in Iran. Asian Herpetol. Res. 10, 129â€“138 (2019)
58.83119	37.38557	Naja oxiana	Iran	2465258177	Gbif
58.8392	36.907	Naja oxiana		Publication	Kazemi, E., Kaboli, M., Khosravi, R. & Khorasani, N. Evaluating the importance of environmental variables on spatial distribution of caspian cobra naja oxiana (Eichwald, 1831) in Iran. Asian Herpetol. Res. 10, 129â€“138 (2019)
59.085806	37.687889	Naja oxiana	Turkmenistan	543530094	Gbif
59.0962	33.7376	Naja oxiana		Publication	Kazemi, E., Kaboli, M., Khosravi, R. & Khorasani, N. Evaluating the importance of environmental variables on spatial distribution of caspian cobra naja oxiana (Eichwald, 1831) in Iran. Asian Herpetol. Res. 10, 129â€“138 (2019)
59.1319	36.5858	Naja oxiana		Publication	Kazemi, E., Kaboli, M., Khosravi, R. & Khorasani, N. Evaluating the importance of environmental variables on spatial distribution of caspian cobra naja oxiana (Eichwald, 1831) in Iran. Asian Herpetol. Res. 10, 129â€“138 (2019)
59.164	36.0361	Naja oxiana		Publication	Kazemi, E., Kaboli, M., Khosravi, R. & Khorasani, N. Evaluating the importance of environmental variables on spatial distribution of caspian cobra naja oxiana (Eichwald, 1831) in Iran. Asian Herpetol. Res. 10, 129â€“138 (2019)
59.2711	33.6912	Naja oxiana		Publication	Kazemi, E., Kaboli, M., Khosravi, R. & Khorasani, N. Evaluating the importance of environmental variables on spatial distribution of caspian cobra naja oxiana (Eichwald, 1831) in Iran. Asian Herpetol. Res. 10, 129â€“138 (2019)
59.2782	36.1325	Naja oxiana		Publication	Kazemi, E., Kaboli, M., Khosravi, R. & Khorasani, N. Evaluating the importance of environmental variables on spatial distribution of caspian cobra naja oxiana (Eichwald, 1831) in Iran. Asian Herpetol. Res. 10, 129â€“138 (2019)
59.3175	36.1004	Naja oxiana		Publication	Kazemi, E., Kaboli, M., Khosravi, R. & Khorasani, N. Evaluating the importance of environmental variables on spatial distribution of caspian cobra naja oxiana (Eichwald, 1831) in Iran. Asian Herpetol. Res. 10, 129â€“138 (2019)
59.3639	36.1932	Naja oxiana		Publication	Kazemi, E., Kaboli, M., Khosravi, R. & Khorasani, N. Evaluating the importance of environmental variables on spatial distribution of caspian cobra naja oxiana (Eichwald, 1831) in Iran. Asian Herpetol. Res. 10, 129â€“138 (2019)
59.371	36.0825	Naja oxiana		Publication	Kazemi, E., Kaboli, M., Khosravi, R. & Khorasani, N. Evaluating the importance of environmental variables on spatial distribution of caspian cobra naja oxiana (Eichwald, 1831) in Iran. Asian Herpetol. Res. 10, 129â€“138 (2019)
59.4924	36.1717	Naja oxiana		Publication	Kazemi, E., Kaboli, M., Khosravi, R. & Khorasani, N. Evaluating the importance of environmental variables on spatial distribution of caspian cobra naja oxiana (Eichwald, 1831) in Iran. Asian Herpetol. Res. 10, 129â€“138 (2019)
59.6102	36.1075	Naja oxiana		Publication	Kazemi, E., Kaboli, M., Khosravi, R. & Khorasani, N. Evaluating the importance of environmental variables on spatial distribution of caspian cobra naja oxiana (Eichwald, 1831) in Iran. Asian Herpetol. Res. 10, 129â€“138 (2019)
59.6673	36.8856	Naja oxiana		Publication	Kazemi, E., Kaboli, M., Khosravi, R. & Khorasani, N. Evaluating the importance of environmental variables on spatial distribution of caspian cobra naja oxiana (Eichwald, 1831) in Iran. Asian Herpetol. Res. 10, 129â€“138 (2019)
59.6709	36.6429	Naja oxiana		Publication	Kazemi, E., Kaboli, M., Khosravi, R. & Khorasani, N. Evaluating the importance of environmental variables on spatial distribution of caspian cobra naja oxiana (Eichwald, 1831) in Iran. Asian Herpetol. Res. 10, 129â€“138 (2019)
59.7422	36.393	Naja oxiana		Publication	Kazemi, E., Kaboli, M., Khosravi, R. & Khorasani, N. Evaluating the importance of environmental variables on spatial distribution of caspian cobra naja oxiana (Eichwald, 1831) in Iran. Asian Herpetol. Res. 10, 129â€“138 (2019)
59.8993	34.8369	Naja oxiana		Publication	Kazemi, E., Kaboli, M., Khosravi, R. & Khorasani, N. Evaluating the importance of environmental variables on spatial distribution of caspian cobra naja oxiana (Eichwald, 1831) in Iran. Asian Herpetol. Res. 10, 129â€“138 (2019)
59.8993	36.6393	Naja oxiana		Publication	Kazemi, E., Kaboli, M., Khosravi, R. & Khorasani, N. Evaluating the importance of environmental variables on spatial distribution of caspian cobra naja oxiana (Eichwald, 1831) in Iran. Asian Herpetol. Res. 10, 129â€“138 (2019)
59.9671	36.5715	Naja oxiana		Publication	Kazemi, E., Kaboli, M., Khosravi, R. & Khorasani, N. Evaluating the importance of environmental variables on spatial distribution of caspian cobra naja oxiana (Eichwald, 1831) in Iran. Asian Herpetol. Res. 10, 129â€“138 (2019)
60.1277	36.8071	Naja oxiana		Publication	Kazemi, E., Kaboli, M., Khosravi, R. & Khorasani, N. Evaluating the importance of environmental variables on spatial distribution of caspian cobra naja oxiana (Eichwald, 1831) in Iran. Asian Herpetol. Res. 10, 129â€“138 (2019)
60.1384	34.5513	Naja oxiana		Publication	Kazemi, E., Kaboli, M., Khosravi, R. & Khorasani, N. Evaluating the importance of environmental variables on spatial distribution of caspian cobra naja oxiana (Eichwald, 1831) in Iran. Asian Herpetol. Res. 10, 129â€“138 (2019)
60.192	36.8142	Naja oxiana		Publication	Kazemi, E., Kaboli, M., Khosravi, R. & Khorasani, N. Evaluating the importance of environmental variables on spatial distribution of caspian cobra naja oxiana (Eichwald, 1831) in Iran. Asian Herpetol. Res. 10, 129â€“138 (2019)
60.2384	36.7785	Naja oxiana		Publication	Kazemi, E., Kaboli, M., Khosravi, R. & Khorasani, N. Evaluating the importance of environmental variables on spatial distribution of caspian cobra naja oxiana (Eichwald, 1831) in Iran. Asian Herpetol. Res. 10, 129â€“138 (2019)
60.4918	36.3109	Naja oxiana		Publication	Kazemi, E., Kaboli, M., Khosravi, R. & Khorasani, N. Evaluating the importance of environmental variables on spatial distribution of caspian cobra naja oxiana (Eichwald, 1831) in Iran. Asian Herpetol. Res. 10, 129â€“138 (2019)
61.7391	37.579	Naja oxiana		Publication	Wüster, W. & Thorpe, R. S. Asiatic Cobras: Population Systematics of the Naja naja Species Complex (Serpentes:Elapidae) in India and Central Asia. Herpetologica 48, 69–85 (1992).
62.9113	35.3589	Naja oxiana		Publication	Wüster, W. & Thorpe, R. S. Asiatic Cobras: Population Systematics of the Naja naja Species Complex (Serpentes:Elapidae) in India and Central Asia. Herpetologica 48, 69–85 (1992).
65.1329	37.9706	Naja oxiana	Turkmenistan
65.15	39.9167	Naja oxiana		Publication	Showler, D. A. A Checklist of the Amphibians and Reptiles of the Republic of Uzbekistan with a review and summary of species distribution. https://www.sustainablehoubaramanagement.org/wp-content/uploads/2018/09/Uzbekistan-Amphibian-Reptile-Checklist-14Sept2018-PDF.pdf (2018)
65.158831	39.917731	Naja oxiana	Uzbekistan	392258	iNaturalist
65.2208	36.7129	Naja oxiana	Afghanistan
65.4167	41.5	Naja oxiana		Publication	Showler, D. A. A Checklist of the Amphibians and Reptiles of the Republic of Uzbekistan with a review and summary of species distribution. https://www.sustainablehoubaramanagement.org/wp-content/uploads/2018/09/Uzbekistan-Amphibian-Reptile-Checklist-14Sept2018-PDF.pdf (2018)
65.73717479	31.62926055	Naja oxiana	Afghanistan	37455767	iNaturalist
65.7604	38.2453	Naja oxiana		Publication	Wüster, W. & Thorpe, R. S. Asiatic Cobras: Population Systematics of the Naja naja Species Complex (Serpentes:Elapidae) in India and Central Asia. Herpetologica 48, 69–85 (1992).
67.3785	30.2503	Naja oxiana		Publication	Wüster, W. & Thorpe, R. S. Asiatic Cobras: Population Systematics of the Naja naja Species Complex (Serpentes:Elapidae) in India and Central Asia. Herpetologica 48, 69–85 (1992).
67.498105	30.135734	Naja oxiana	Pakistan	Publication	Khan, M.S., 2014, The Snakebite Problem in Pakistan, Bull. Chicago Herp. Soc. 49(12):165-167
67.8544	29.2509	Naja oxiana		Publication	Wüster, W. & Thorpe, R. S. Asiatic Cobras: Population Systematics of the Naja naja Species Complex (Serpentes:Elapidae) in India and Central Asia. Herpetologica 48, 69–85 (1992).
68.0447	37.6504	Naja oxiana		Publication	Wüster, W. & Thorpe, R. S. Asiatic Cobras: Population Systematics of the Naja naja Species Complex (Serpentes:Elapidae) in India and Central Asia. Herpetologica 48, 69–85 (1992).
68.2351	38.4356	Naja oxiana		Publication	Wüster, W. & Thorpe, R. S. Asiatic Cobras: Population Systematics of the Naja naja Species Complex (Serpentes:Elapidae) in India and Central Asia. Herpetologica 48, 69–85 (1992).
68.9965	34.5095	Naja oxiana		Publication	Wüster, W. & Thorpe, R. S. Asiatic Cobras: Population Systematics of the Naja naja Species Complex (Serpentes:Elapidae) in India and Central Asia. Herpetologica 48, 69–85 (1992).
69.0445	38.0744	Naja oxiana	Tajikistan
69.25	41.31667	Naja oxiana	Uzbekistan	1211738704	Gbif
69.672	37.707	Naja oxiana	Tajikistan	20019674	iNaturalist
69.682925	31.461932	Naja oxiana	Pakistan	Publication	Khan, M.S., 2014, The Snakebite Problem in Pakistan, Bull. Chicago Herp. Soc. 49(12):165-167
69.9007	32.5346	Naja oxiana		Publication	Wüster, W. & Thorpe, R. S. Asiatic Cobras: Population Systematics of the Naja naja Species Complex (Serpentes:Elapidae) in India and Central Asia. Herpetologica 48, 69–85 (1992).
70.0109	32.6305	Naja oxiana	Pakistan
70.329	34.5333	Naja oxiana		Publication	Wüster, W. & Thorpe, R. S. Asiatic Cobras: Population Systematics of the Naja naja Species Complex (Serpentes:Elapidae) in India and Central Asia. Herpetologica 48, 69–85 (1992).
70.61819	32.85908	Naja oxiana	Pakistan	Publication	Khan, M.S., 2014, The Snakebite Problem in Pakistan, Bull. Chicago Herp. Soc. 49(12):165-167
70.9477	30.1551	Naja oxiana		Publication	Wüster, W. & Thorpe, R. S. Asiatic Cobras: Population Systematics of the Naja naja Species Complex (Serpentes:Elapidae) in India and Central Asia. Herpetologica 48, 69–85 (1992).
71.238601	31.687966	Naja oxiana	Pakistan	Publication	Khan, M.S., 2014, The Snakebite Problem in Pakistan, Bull. Chicago Herp. Soc. 49(12):165-167
71.337654	33.532303	Naja oxiana	Pakistan	Publication	Khan, M.S., 2014, The Snakebite Problem in Pakistan, Bull. Chicago Herp. Soc. 49(12):165-167
71.6615	33.6767	Naja oxiana		Publication	Wüster, W. & Thorpe, R. S. Asiatic Cobras: Population Systematics of the Naja naja Species Complex (Serpentes:Elapidae) in India and Central Asia. Herpetologica 48, 69–85 (1992).
71.84132427	34.82764334	Naja oxiana	Pakistan	56229219	iNaturalist
71.9232	35.961	Naja oxiana		Publication	Wüster, W. & Thorpe, R. S. Asiatic Cobras: Population Systematics of the Naja naja Species Complex (Serpentes:Elapidae) in India and Central Asia. Herpetologica 48, 69–85 (1992).
72.00066224	34.00000689	Naja oxiana	Pakistan	35973154	iNaturalist
72.142478	35.61233	Naja oxiana	Pakistan	Publication	Khan, M.S., 2014, The Snakebite Problem in Pakistan, Bull. Chicago Herp. Soc. 49(12):165-167
72.2802	31.2021	Naja oxiana		Publication	Wüster, W. & Thorpe, R. S. Asiatic Cobras: Population Systematics of the Naja naja Species Complex (Serpentes:Elapidae) in India and Central Asia. Herpetologica 48, 69–85 (1992).
73.0416	34.5333	Naja oxiana		Publication	Wüster, W. & Thorpe, R. S. Asiatic Cobras: Population Systematics of the Naja naja Species Complex (Serpentes:Elapidae) in India and Central Asia. Herpetologica 48, 69–85 (1992).
73.113155	34.331662	Naja oxiana	Pakistan	Publication	Khan, M.S., 2014, The Snakebite Problem in Pakistan, Bull. Chicago Herp. Soc. 49(12):165-167
74.2551	35.6279	Naja oxiana		Publication	Wüster, W. & Thorpe, R. S. Asiatic Cobras: Population Systematics of the Naja naja Species Complex (Serpentes:Elapidae) in India and Central Asia. Herpetologica 48, 69–85 (1992).
74.622861	35.83202	Naja oxiana	Pakistan	Publication	Khan, M.S., 2014, The Snakebite Problem in Pakistan, Bull. Chicago Herp. Soc. 49(12):165-167
75.3722	32.7784	Naja oxiana	Jammu and Kashmir
75.784592	34.821102	Naja oxiana	Pakistan	Publication	Khan, M.S., 2014, The Snakebite Problem in Pakistan, Bull. Chicago Herp. Soc. 49(12):165-167
76.153959	32.88381	Naja oxiana	India	Publication	Santra,V., Owens,J.B., Graham,S., Wuester,W., Kuttalam,S.,Bharti,O.K., Selvan,M., Mukherjee,N. and Malhotra,A. 2019, Confirmation of 1 in Himachal Pradesh, India, The Herpetological Bulletin 150: 26-28
76.164394	32.899996	Naja oxiana	India	Publication	Santra,V., Owens,J.B., Graham,S., Wuester,W., Kuttalam,S.,Bharti,O.K., Selvan,M., Mukherjee,N. and Malhotra,A. 2019, Confirmation of 1 in Himachal Pradesh, India, The Herpetological Bulletin 150: 26-28
77.5269	31.095	Naja oxiana		Publication	Wüster, W. & Thorpe, R. S. Asiatic Cobras: Population Systematics of the Naja naja Species Complex (Serpentes:Elapidae) in India and Central Asia. Herpetologica 48, 69–85 (1992).
60.47908162	36.83546624	Naja oxiana	Turkmenistan	Publication	Kazemi, E., Nazarizadeh, M., Fatemizadeh, F., Khani, A. & Kaboli, M. The phylogeny, phylogeography, and diversification history of the westernmost Asian cobra (Serpentes: Elapidae: Naja oxiana) in the Trans-Caspian region. Ecol. Evol. 1â€“16 (2020) doi:10.1002/ece3.7144.
58.40344569	37.82521172	Naja oxiana	Turkmenistan	Publication	Kazemi, E., Nazarizadeh, M., Fatemizadeh, F., Khani, A. & Kaboli, M. The phylogeny, phylogeography, and diversification history of the westernmost Asian cobra (Serpentes: Elapidae: Naja oxiana) in the Trans-Caspian region. Ecol. Evol. 1â€“16 (2020) doi:10.1002/ece3.7144.
57.95873491	38.42686952	Naja oxiana	Turkmenistan	Publication	Kazemi, E., Nazarizadeh, M., Fatemizadeh, F., Khani, A. & Kaboli, M. The phylogeny, phylogeography, and diversification history of the westernmost Asian cobra (Serpentes: Elapidae: Naja oxiana) in the Trans-Caspian region. Ecol. Evol. 1â€“16 (2020) doi:10.1002/ece3.7144.
58.51051382	38.00190753	Naja oxiana	Turkmenistan	Publication	Kazemi, E., Nazarizadeh, M., Fatemizadeh, F., Khani, A. & Kaboli, M. The phylogeny, phylogeography, and diversification history of the westernmost Asian cobra (Serpentes: Elapidae: Naja oxiana) in the Trans-Caspian region. Ecol. Evol. 1â€“16 (2020) doi:10.1002/ece3.7144.
56.51229512	37.26782659	Naja oxiana	Iran	Publication	Kazemi, E., Nazarizadeh, M., Fatemizadeh, F., Khani, A. & Kaboli, M. The phylogeny, phylogeography, and diversification history of the westernmost Asian cobra (Serpentes: Elapidae: Naja oxiana) in the Trans-Caspian region. Ecol. Evol. 1â€“16 (2020) doi:10.1002/ece3.7144.
54.21227075	36.77715826	Naja oxiana	Iran	Publication	Kazemi, E., Nazarizadeh, M., Fatemizadeh, F., Khani, A. & Kaboli, M. The phylogeny, phylogeography, and diversification history of the westernmost Asian cobra (Serpentes: Elapidae: Naja oxiana) in the Trans-Caspian region. Ecol. Evol. 1â€“16 (2020) doi:10.1002/ece3.7144.
60.13271223	34.52700482	Naja oxiana	Iran	Publication	Kazemi, E., Nazarizadeh, M., Fatemizadeh, F., Khani, A. & Kaboli, M. The phylogeny, phylogeography, and diversification history of the westernmost Asian cobra (Serpentes: Elapidae: Naja oxiana) in the Trans-Caspian region. Ecol. Evol. 1â€“16 (2020) doi:10.1002/ece3.7144.
57.42525527	36.20915574	Naja oxiana	Iran	Publication	Kazemi, E., Nazarizadeh, M., Fatemizadeh, F., Khani, A. & Kaboli, M. The phylogeny, phylogeography, and diversification history of the westernmost Asian cobra (Serpentes: Elapidae: Naja oxiana) in the Trans-Caspian region. Ecol. Evol. 1â€“16 (2020) doi:10.1002/ece3.7144.
60.15004236	36.66856023	Naja oxiana	Iran	Publication	Kazemi, E., Nazarizadeh, M., Fatemizadeh, F., Khani, A. & Kaboli, M. The phylogeny, phylogeography, and diversification history of the westernmost Asian cobra (Serpentes: Elapidae: Naja oxiana) in the Trans-Caspian region. Ecol. Evol. 1â€“16 (2020) doi:10.1002/ece3.7144.
58.75548673	33.57679697	Naja oxiana	Iran	Publication	Kazemi, E., Nazarizadeh, M., Fatemizadeh, F., Khani, A. & Kaboli, M. The phylogeny, phylogeography, and diversification history of the westernmost Asian cobra (Serpentes: Elapidae: Naja oxiana) in the Trans-Caspian region. Ecol. Evol. 1â€“16 (2020) doi:10.1002/ece3.7144.
55.13564368	37.16090789	Naja oxiana	Iran	Publication	Kazemi, E., Nazarizadeh, M., Fatemizadeh, F., Khani, A. & Kaboli, M. The phylogeny, phylogeography, and diversification history of the westernmost Asian cobra (Serpentes: Elapidae: Naja oxiana) in the Trans-Caspian region. Ecol. Evol. 1â€“16 (2020) doi:10.1002/ece3.7144.
60.48043082	29.8199953	Naja oxiana	Iran	Publication	Kazemi, E., Nazarizadeh, M., Fatemizadeh, F., Khani, A. & Kaboli, M. The phylogeny, phylogeography, and diversification history of the westernmost Asian cobra (Serpentes: Elapidae: Naja oxiana) in the Trans-Caspian region. Ecol. Evol. 1â€“16 (2020) doi:10.1002/ece3.7144.
59.44413604	36.29132223	Naja oxiana	Iran	Publication	Kazemi, E., Nazarizadeh, M., Fatemizadeh, F., Khani, A. & Kaboli, M. The phylogeny, phylogeography, and diversification history of the westernmost Asian cobra (Serpentes: Elapidae: Naja oxiana) in the Trans-Caspian region. Ecol. Evol. 1â€“16 (2020) doi:10.1002/ece3.7144.
60.37988831	32.237281	Naja oxiana	Iran	Publication	Kazemi, E., Nazarizadeh, M., Fatemizadeh, F., Khani, A. & Kaboli, M. The phylogeny, phylogeography, and diversification history of the westernmost Asian cobra (Serpentes: Elapidae: Naja oxiana) in the Trans-Caspian region. Ecol. Evol. 1â€“16 (2020) doi:10.1002/ece3.7144.
60.40595412	31.95088696	Naja oxiana	Iran	Publication	Kazemi, E., Nazarizadeh, M., Fatemizadeh, F., Khani, A. & Kaboli, M. The phylogeny, phylogeography, and diversification history of the westernmost Asian cobra (Serpentes: Elapidae: Naja oxiana) in the Trans-Caspian region. Ecol. Evol. 1â€“16 (2020) doi:10.1002/ece3.7144.
58.58326746	33.71801718	Naja oxiana	Iran	Publication	Kazemi, E., Nazarizadeh, M., Fatemizadeh, F., Khani, A. & Kaboli, M. The phylogeny, phylogeography, and diversification history of the westernmost Asian cobra (Serpentes: Elapidae: Naja oxiana) in the Trans-Caspian region. Ecol. Evol. 1â€“16 (2020) doi:10.1002/ece3.7144.
59.36999398	37.01763858	Naja oxiana	Iran	Publication	Kazemi, E., Nazarizadeh, M., Fatemizadeh, F., Khani, A. & Kaboli, M. The phylogeny, phylogeography, and diversification history of the westernmost Asian cobra (Serpentes: Elapidae: Naja oxiana) in the Trans-Caspian region. Ecol. Evol. 1â€“16 (2020) doi:10.1002/ece3.7144.
68.82746015	36.98003264	Naja oxiana	Afghanistan	Publication	Kazemi, E., Nazarizadeh, M., Fatemizadeh, F., Khani, A. & Kaboli, M. The phylogeny, phylogeography, and diversification history of the westernmost Asian cobra (Serpentes: Elapidae: Naja oxiana) in the Trans-Caspian region. Ecol. Evol. 1â€“16 (2020) doi:10.1002/ece3.7144.
68.52035102	36.77589197	Naja oxiana	Afghanistan	Publication	Kazemi, E., Nazarizadeh, M., Fatemizadeh, F., Khani, A. & Kaboli, M. The phylogeny, phylogeography, and diversification history of the westernmost Asian cobra (Serpentes: Elapidae: Naja oxiana) in the Trans-Caspian region. Ecol. Evol. 1â€“16 (2020) doi:10.1002/ece3.7144.
68.91338252	36.65564601	Naja oxiana	Afghanistan	Publication	Kazemi, E., Nazarizadeh, M., Fatemizadeh, F., Khani, A. & Kaboli, M. The phylogeny, phylogeography, and diversification history of the westernmost Asian cobra (Serpentes: Elapidae: Naja oxiana) in the Trans-Caspian region. Ecol. Evol. 1â€“16 (2020) doi:10.1002/ece3.7144.
63.30216372	35.15729585	Naja oxiana	Afghanistan	Publication	Kazemi, E., Nazarizadeh, M., Fatemizadeh, F., Khani, A. & Kaboli, M. The phylogeny, phylogeography, and diversification history of the westernmost Asian cobra (Serpentes: Elapidae: Naja oxiana) in the Trans-Caspian region. Ecol. Evol. 1â€“16 (2020) doi:10.1002/ece3.7144.
62.03008651	34.58310759	Naja oxiana	Afghanistan	Publication	Kazemi, E., Nazarizadeh, M., Fatemizadeh, F., Khani, A. & Kaboli, M. The phylogeny, phylogeography, and diversification history of the westernmost Asian cobra (Serpentes: Elapidae: Naja oxiana) in the Trans-Caspian region. Ecol. Evol. 1â€“16 (2020) doi:10.1002/ece3.7144.
65.7208639	31.80624838	Naja oxiana	Afghanistan	Publication	Kazemi, E., Nazarizadeh, M., Fatemizadeh, F., Khani, A. & Kaboli, M. The phylogeny, phylogeography, and diversification history of the westernmost Asian cobra (Serpentes: Elapidae: Naja oxiana) in the Trans-Caspian region. Ecol. Evol. 1â€“16 (2020) doi:10.1002/ece3.7144.
68.23029433	33.27136902	Naja oxiana	Afghanistan	Publication	Kazemi, E., Nazarizadeh, M., Fatemizadeh, F., Khani, A. & Kaboli, M. The phylogeny, phylogeography, and diversification history of the westernmost Asian cobra (Serpentes: Elapidae: Naja oxiana) in the Trans-Caspian region. Ecol. Evol. 1â€“16 (2020) doi:10.1002/ece3.7144.
69.22998181	34.5471091	Naja oxiana	Afghanistan	Publication	Kazemi, E., Nazarizadeh, M., Fatemizadeh, F., Khani, A. & Kaboli, M. The phylogeny, phylogeography, and diversification history of the westernmost Asian cobra (Serpentes: Elapidae: Naja oxiana) in the Trans-Caspian region. Ecol. Evol. 1â€“16 (2020) doi:10.1002/ece3.7144.
70.44455615	34.45167412	Naja oxiana	Afghanistan	Publication	Kazemi, E., Nazarizadeh, M., Fatemizadeh, F., Khani, A. & Kaboli, M. The phylogeny, phylogeography, and diversification history of the westernmost Asian cobra (Serpentes: Elapidae: Naja oxiana) in the Trans-Caspian region. Ecol. Evol. 1â€“16 (2020) doi:10.1002/ece3.7144.
72.09192056	34.44606437	Naja oxiana	Pakistan	Publication	Kazemi, E., Nazarizadeh, M., Fatemizadeh, F., Khani, A. & Kaboli, M. The phylogeny, phylogeography, and diversification history of the westernmost Asian cobra (Serpentes: Elapidae: Naja oxiana) in the Trans-Caspian region. Ecol. Evol. 1â€“16 (2020) doi:10.1002/ece3.7144.
66.67697063	27.726598	Naja oxiana	Pakistan	Publication	Kazemi, E., Nazarizadeh, M., Fatemizadeh, F., Khani, A. & Kaboli, M. The phylogeny, phylogeography, and diversification history of the westernmost Asian cobra (Serpentes: Elapidae: Naja oxiana) in the Trans-Caspian region. Ecol. Evol. 1â€“16 (2020) doi:10.1002/ece3.7144.
75.93326067	32.4981092	Naja oxiana	India	Publication	Kazemi, E., Nazarizadeh, M., Fatemizadeh, F., Khani, A. & Kaboli, M. The phylogeny, phylogeography, and diversification history of the westernmost Asian cobra (Serpentes: Elapidae: Naja oxiana) in the Trans-Caspian region. Ecol. Evol. 1â€“16 (2020) doi:10.1002/ece3.7144.
63.402182	25.288812	Naja naja	Pakistan	Publication	Khan, M.S., 2014, The Snakebite Problem in Pakistan, Bull. Chicago Herp. Soc. 49(12):165-167
66.365048	26.20478	Naja naja	Pakistan	Publication	Khan, M.S., 2014, The Snakebite Problem in Pakistan, Bull. Chicago Herp. Soc. 49(12):165-167
67.1524	25.7293	Naja naja			Wüster, W. & Thorpe, R. S. Asiatic Cobras: Population Systematics of the Naja naja Species Complex (Serpentes:Elapidae) in India and Central Asia. Herpetologica 48, 69–85 (1992).
67.2388	24.7592	Naja naja			Wüster, W. & Thorpe, R. S. Asiatic Cobras: Population Systematics of the Naja naja Species Complex (Serpentes:Elapidae) in India and Central Asia. Herpetologica 48, 69–85 (1992).
67.7235	24.3016	Naja naja			Wüster, W. & Thorpe, R. S. Asiatic Cobras: Population Systematics of the Naja naja Species Complex (Serpentes:Elapidae) in India and Central Asia. Herpetologica 48, 69–85 (1992).
67.8205	24.60247	Naja naja	Pakistan	1145561773	Gbif
67.923528	24.747449	Naja naja	Pakistan	476493730	Gbif
68.055969	23.666594	Naja naja	Pakistan	Publication	Khan, M.S., 2014, The Snakebite Problem in Pakistan, Bull. Chicago Herp. Soc. 49(12):165-167
68.1756	24.3492	Naja naja			Wüster, W. & Thorpe, R. S. Asiatic Cobras: Population Systematics of the Naja naja Species Complex (Serpentes:Elapidae) in India and Central Asia. Herpetologica 48, 69–85 (1992).
68.31753	27.824974	Naja naja	Pakistan	Publication	Khan, M.S., 2014, The Snakebite Problem in Pakistan, Bull. Chicago Herp. Soc. 49(12):165-167
68.5325	29.6673	Naja naja			Wüster, W. & Thorpe, R. S. Asiatic Cobras: Population Systematics of the Naja naja Species Complex (Serpentes:Elapidae) in India and Central Asia. Herpetologica 48, 69–85 (1992).
68.884474	24.31838	Naja naja	Pakistan	Publication	Khan, M.S., 2014, The Snakebite Problem in Pakistan, Bull. Chicago Herp. Soc. 49(12):165-167
69.056	27.3473	Naja naja			Wüster, W. & Thorpe, R. S. Asiatic Cobras: Population Systematics of the Naja naja Species Complex (Serpentes:Elapidae) in India and Central Asia. Herpetologica 48, 69–85 (1992).
69.106271	26.772038	Naja naja	Pakistan	Publication	Khan, M.S., 2014, The Snakebite Problem in Pakistan, Bull. Chicago Herp. Soc. 49(12):165-167
69.7936	23.326	Naja naja			Wüster, W. & Thorpe, R. S. Asiatic Cobras: Population Systematics of the Naja naja Species Complex (Serpentes:Elapidae) in India and Central Asia. Herpetologica 48, 69–85 (1992).
70	30	Naja naja	Pakistan	476718717	Gbif
70.053434	30.691182	Naja naja	Pakistan	Publication	Khan, M.S., 2014, The Snakebite Problem in Pakistan, Bull. Chicago Herp. Soc. 49(12):165-167
70.079942	29.295436	Naja naja	Pakistan	Publication	Khan, M.S., 2014, The Snakebite Problem in Pakistan, Bull. Chicago Herp. Soc. 49(12):165-167
70.38432	25.013274	Naja naja	Pakistan	Publication	Khan, M.S., 2014, The Snakebite Problem in Pakistan, Bull. Chicago Herp. Soc. 49(12):165-167
70.5313	32.0587	Naja naja			Wüster, W. & Thorpe, R. S. Asiatic Cobras: Population Systematics of the Naja naja Species Complex (Serpentes:Elapidae) in India and Central Asia. Herpetologica 48, 69–85 (1992).
70.83858486	22.33745403	Naja naja	India	55895875	iNaturalist
70.84135551	22.32125963	Naja naja	India	61463375	iNaturalist
71.318582	21.57245	Naja naja	India	2826229439	Gbif
71.321704	21.580435	Naja naja	India	2856656891	Gbif
71.32356528	21.56492097	Naja naja	India	59031467	iNaturalist
71.32399	21.567949	Naja naja	India	2856657901	Gbif
71.32453333	21.564625	Naja naja	India	60329629	iNaturalist
71.32653806	21.56706639	Naja naja	India	55582000	iNaturalist
71.394498	21.468145	Naja naja	India	2883171723	Gbif
71.4354	31.2259	Naja naja			Wüster, W. & Thorpe, R. S. Asiatic Cobras: Population Systematics of the Naja naja Species Complex (Serpentes:Elapidae) in India and Central Asia. Herpetologica 48, 69–85 (1992).
71.610661	30.878341	Naja naja	Pakistan	Publication	Khan, M.S., 2014, The Snakebite Problem in Pakistan, Bull. Chicago Herp. Soc. 49(12):165-167
71.656	29.7643	Naja naja	Pakistan	MK941841	NCBI
71.6734	30.2265	Naja naja			Wüster, W. & Thorpe, R. S. Asiatic Cobras: Population Systematics of the Naja naja Species Complex (Serpentes:Elapidae) in India and Central Asia. Herpetologica 48, 69–85 (1992).
71.8483	35.3852	Naja naja			Wüster, W. & Thorpe, R. S. Asiatic Cobras: Population Systematics of the Naja naja Species Complex (Serpentes:Elapidae) in India and Central Asia. Herpetologica 48, 69–85 (1992).
72.094418	28.475071	Naja naja	Pakistan	Publication	Khan, M.S., 2014, The Snakebite Problem in Pakistan, Bull. Chicago Herp. Soc. 49(12):165-167
72.278113	21.662216	Naja naja	India	63060473	iNaturalist
72.596383	32.77102	Naja naja	Pakistan	Publication	Khan, M.S., 2014, The Snakebite Problem in Pakistan, Bull. Chicago Herp. Soc. 49(12):165-167
72.623228	23.11179	Naja naja	India	11482461	iNaturalist
72.87178	19.147272	Naja naja	India	2598656993	Gbif
72.8917996	19.16321749	Naja naja	India	56500619	iNaturalist
72.907001	19.298588	Naja naja	India	2851325647	Gbif
72.910622	19.214706	Naja naja	India	2598663068	Gbif
72.925385	22.551262	Naja naja	India	2598671044	Gbif
72.944459	19.234351	Naja naja	India	2826461545	Gbif
72.94458	19.233765	Naja naja	India	2850984024	Gbif
72.96462536	19.14192483	Naja naja	India	62011538	iNaturalist
72.96466962	19.14230555	Naja naja	India	21662932	iNaturalist
72.9752266	19.2271783	Naja naja	India	61658190	iNaturalist
72.986695	22.53382	Naja naja	India	35192417	iNaturalist
73.0297	32.249	Naja naja			Wüster, W. & Thorpe, R. S. Asiatic Cobras: Population Systematics of the Naja naja Species Complex (Serpentes:Elapidae) in India and Central Asia. Herpetologica 48, 69–85 (1992).
73.0535	19.5665	Naja naja			Wüster, W. & Thorpe, R. S. Asiatic Cobras: Population Systematics of the Naja naja Species Complex (Serpentes:Elapidae) in India and Central Asia. Herpetologica 48, 69–85 (1992).
73.05477273	20.19896687	Naja naja	India	62286436	iNaturalist
73.22	33.3436	Naja naja			Wüster, W. & Thorpe, R. S. Asiatic Cobras: Population Systematics of the Naja naja Species Complex (Serpentes:Elapidae) in India and Central Asia. Herpetologica 48, 69–85 (1992).
73.268632	29.703717	Naja naja	Pakistan	Publication	Khan, M.S., 2014, The Snakebite Problem in Pakistan, Bull. Chicago Herp. Soc. 49(12):165-167
73.35070018	18.77398695	Naja naja	India	58011612	iNaturalist
73.387894	19.25148	Naja naja	India	2598681921	Gbif
73.428903	30.973094	Naja naja	Pakistan	Publication	Khan, M.S., 2014, The Snakebite Problem in Pakistan, Bull. Chicago Herp. Soc. 49(12):165-167
73.436618	18.577283	Naja naja	India	28276802	iNaturalist
73.453217	18.540813	Naja naja	India	2598682449	Gbif
73.52462239	18.5226989	Naja naja	India	49933141	iNaturalist
73.525574	19.871513	Naja naja	India	2598658691	Gbif
73.65346558	16.0587422	Naja naja	India	32689314	iNaturalist
73.68235499	16.15736263	Naja naja	India	50142359	iNaturalist
73.70750427	18.49088097	Naja naja	India	3753212	iNaturalist
73.76661199	18.51435822	Naja naja	India	32883843	iNaturalist
73.7792	18.9954	Naja naja			Wüster, W. & Thorpe, R. S. Asiatic Cobras: Population Systematics of the Naja naja Species Complex (Serpentes:Elapidae) in India and Central Asia. Herpetologica 48, 69–85 (1992).
73.7898023	19.9974533	Naja naja	India	55477627	iNaturalist
73.80943762	18.47811831	Naja naja	India	29043249	iNaturalist
73.85101564	18.54468949	Naja naja	India	14305132	iNaturalist
73.85471497	18.38263697	Naja naja	India	64361592	iNaturalist
73.859613	18.45535	Naja naja	India	1932357121	Gbif
73.87278	31.04406	Naja naja	Pakistan	MK936173	NCBI
73.875839	15.387653	Naja naja	India	2598676234	Gbif
73.90830017	22.70621276	Naja naja	India	54918862	iNaturalist
73.965372	15.588919	Naja naja	India	2611009825	Gbif
74.03275039	15.99359537	Naja naja	India	60595205	iNaturalist
74.03608387	15.08461367	Naja naja	India	19960128	iNaturalist
74.04113397	14.99763845	Naja naja	India	51985018	iNaturalist
74.06806061	16.30597421	Naja naja	India	61672819	iNaturalist
74.108694	14.985097	Naja naja	India	40066848	iNaturalist
74.20046188	17.58165267	Naja naja	India	21469845	iNaturalist
74.206192	14.97603	Naja naja	India	2598657048	Gbif
74.26929474	15.36448074	Naja naja	India	56486985	iNaturalist
74.269295	15.364481	Naja naja	India	2851075782	Gbif
74.2883536	15.3339015	Naja naja	India	55397651	iNaturalist
74.333384	32.062143	Naja naja	Pakistan	Publication	Khan, M.S., 2014, The Snakebite Problem in Pakistan, Bull. Chicago Herp. Soc. 49(12):165-167
74.400528	14.481909	Naja naja	India	2598665447	Gbif
74.43453994	27.81153508	Naja naja	India	59210152	iNaturalist
74.55444206	16.77870182	Naja naja	India	58845201	iNaturalist
74.55444206	16.77882701	Naja naja	India	58846947	iNaturalist
74.6001	19.4832	Naja naja			Wüster, W. & Thorpe, R. S. Asiatic Cobras: Population Systematics of the Naja naja Species Complex (Serpentes:Elapidae) in India and Central Asia. Herpetologica 48, 69–85 (1992).
74.723014	20.898786	Naja naja	India	1945436311	Gbif
74.772671	20.912419	Naja naja	India	1945435389	Gbif
74.790855	13.33855333	Naja naja	India	19545377	iNaturalist
74.985275	13.130262	Naja naja	India	2598670221	Gbif
75.006706	13.472936	Naja naja	India	2598672539	Gbif
75.0299262	15.4417152	Naja naja	India	47176432	iNaturalist
75.038	12.8731	Naja naja			Wüster, W. & Thorpe, R. S. Asiatic Cobras: Population Systematics of the Naja naja Species Complex (Serpentes:Elapidae) in India and Central Asia. Herpetologica 48, 69–85 (1992).
75.03883626	12.86765715	Naja naja	India	63222814	iNaturalist
75.09991284	12.70539679	Naja naja	India	65024321	iNaturalist
75.1355	18.7575	Naja naja			Wüster, W. & Thorpe, R. S. Asiatic Cobras: Population Systematics of the Naja naja Species Complex (Serpentes:Elapidae) in India and Central Asia. Herpetologica 48, 69–85 (1992).
75.3703662	11.8744775	Naja naja	India	64089138	iNaturalist
75.52224304	13.85364833	Naja naja	India	10150961	iNaturalist
75.5681	13.92993	Naja naja	India	2598678835	Gbif
75.58393718	13.11810194	Naja naja	India	59655987	iNaturalist
75.6328	11.8975	Naja naja			Wüster, W. & Thorpe, R. S. Asiatic Cobras: Population Systematics of the Naja naja Species Complex (Serpentes:Elapidae) in India and Central Asia. Herpetologica 48, 69–85 (1992).
75.730827	14.32622	Naja naja	India	2598680437	Gbif
75.780998	14.319553	Naja naja	India	2598660386	Gbif
75.81202626	22.66097054	Naja naja	India	50748182	iNaturalist
75.84432777	21.04041898	Naja naja	India	63974503	iNaturalist
75.906387	17.65992	Naja naja	India	2598662967	Gbif
76.128554	30.177412	Naja naja	India	476617980	Gbif
76.13380183	10.77181328	Naja naja	India	61952246	iNaturalist
76.2688958	12.23304375	Naja naja	India	22931023	iNaturalist
76.2986524	9.6013099	Naja naja	India	60716845	iNaturalist
76.300986	12.315031	Naja naja	India	1092876612	Gbif
76.32340148	9.669028341	Naja naja	India	46811704	iNaturalist
76.3254068	9.6912155	Naja naja	India	16960150	iNaturalist
76.35471286	10.02728538	Naja naja	India	11975901	iNaturalist
76.35475209	10.02723107	Naja naja	India	11975727	iNaturalist
76.39215231	12.39563669	Naja naja	India	22931024	iNaturalist
76.4085	32.1063	Naja naja			Wüster, W. & Thorpe, R. S. Asiatic Cobras: Population Systematics of the Naja naja Species Complex (Serpentes:Elapidae) in India and Central Asia. Herpetologica 48, 69–85 (1992).
76.50543058	9.59512891	Naja naja	India	58234456	iNaturalist
76.54593296	31.43513992	Naja naja	India	55291627	iNaturalist
76.5989	30.2979	Naja naja			Wüster, W. & Thorpe, R. S. Asiatic Cobras: Population Systematics of the Naja naja Species Complex (Serpentes:Elapidae) in India and Central Asia. Herpetologica 48, 69–85 (1992).
76.6227	31.3924	Naja naja			Wüster, W. & Thorpe, R. S. Asiatic Cobras: Population Systematics of the Naja naja Species Complex (Serpentes:Elapidae) in India and Central Asia. Herpetologica 48, 69–85 (1992).
76.92144	15.139393	Naja naja	India	2598683503	Gbif
76.9427774	28.3515381	Naja naja	India	57305447	iNaturalist
76.976387	8.5475	Naja naja	India	2598668928	Gbif
77	20	Naja naja	India	476679022	Gbif
77.03429617	10.14185677	Naja naja	India	33315741	iNaturalist
77.04186218	28.59994757	Naja naja	India	63772525	iNaturalist
77.044891	13.025913	Naja naja	India	2598671883	Gbif
77.110357	31.956346	Naja naja	India	476648675	Gbif
77.13644743	8.682299864	Naja naja	India	41020520	iNaturalist
77.1398311	11.998775	Naja naja	India	31396221	iNaturalist
77.1415889	11.9830599	Naja naja	India	31389393	iNaturalist
77.148514	21.406042	Naja naja	India	2598677089	Gbif
77.2033	9.9225	Naja naja			Wüster, W. & Thorpe, R. S. Asiatic Cobras: Population Systematics of the Naja naja Species Complex (Serpentes:Elapidae) in India and Central Asia. Herpetologica 48, 69–85 (1992).
77.30231096	8.59566284	Naja naja	India	49412362	iNaturalist
77.33473542	12.88318417	Naja naja	India	35484967	iNaturalist
77.44099986	12.89000005	Naja naja	India	61196376	iNaturalist
77.45544255	30.61083531	Naja naja	India	59860434	iNaturalist
77.4621	12.8803	Naja naja	India	56867401	iNaturalist
77.462939	12.881586	Naja naja	India	53941090	iNaturalist
77.46401097	12.88088897	Naja naja	India	53957719	iNaturalist
77.46407897	12.880905	Naja naja	India	63073507	iNaturalist
77.46423215	12.88158345	Naja naja	India	57927193	iNaturalist
77.4643629	12.88474461	Naja naja	India	56331498	iNaturalist
77.464363	12.886487	Naja naja	India	54076129	iNaturalist
77.4643847	12.88583591	Naja naja	India	56221484	iNaturalist
77.46448394	12.88079512	Naja naja	India	56320406	iNaturalist
77.464652	12.88434997	Naja naja	India	57930793	iNaturalist
77.46474277	12.88207698	Naja naja	India	58818956	iNaturalist
77.46477297	12.88446	Naja naja	India	57339135	iNaturalist
77.4648058	12.88459231	Naja naja	India	56907997	iNaturalist
77.464865	12.88462297	Naja naja	India	56222958	iNaturalist
77.4649	12.8808	Naja naja	India	56918698	iNaturalist
77.464989	12.88414097	Naja naja	India	58493579	iNaturalist
77.46505827	12.88440471	Naja naja	India	60959140	iNaturalist
77.4651	12.88449722	Naja naja	India	53958414	iNaturalist
77.46514745	12.88079773	Naja naja	India	59029496	iNaturalist
77.46523395	12.8818361	Naja naja	India	61286041	iNaturalist
77.46551894	12.88485116	Naja naja	India	60212243	iNaturalist
77.465811	12.885343	Naja naja	India	53884605	iNaturalist
77.46611597	12.88475	Naja naja	India	56871257	iNaturalist
77.47806262	12.89947459	Naja naja	India	56509301	iNaturalist
77.4977544	12.90404865	Naja naja	India	60957239	iNaturalist
77.5029996	27.2151863	Naja naja	India	58738595	iNaturalist
77.519533	27.175782	Naja naja	India	2579269426	Gbif
77.52319984	27.15925594	Naja naja	India	62095232	iNaturalist
77.52453868	27.16017547	Naja naja	India	6932998	iNaturalist
77.54784985	13.12352524	Naja naja	India	42802855	iNaturalist
77.54785	13.123525	Naja naja	India	2609263415	Gbif
77.572326	13.06737	Naja naja	India	2873787653	Gbif
77.57232618	13.0673704	Naja naja	India	60946796	iNaturalist
77.57232964	13.06724489	Naja naja	India	59172443	iNaturalist
77.575058	13.067809	Naja naja	India	27021617	iNaturalist
77.575073	13.067905	Naja naja	India	2598679860	Gbif
77.5754949	13.0797457	Naja naja	India	33589393	iNaturalist
77.575495	13.079746	Naja naja	India	2429299385	Gbif
77.5763031	13.07884686	Naja naja	India	35041497	iNaturalist
77.576599	13.066381	Naja naja	India	2850628271	Gbif
77.57674	13.070783	Naja naja	India	4893116	iNaturalist
77.57716664	13.07771458	Naja naja	India	52333375	iNaturalist
77.57763192	13.09340252	Naja naja	India	61876432	iNaturalist
77.578151	13.093514	Naja naja	India	5464056	iNaturalist
77.578552	12.882918	Naja naja	India	2598664571	Gbif
77.5802011	13.0709695	Naja naja	India	3891662	iNaturalist
77.5806546	13.0689044	Naja naja	India	26061647	iNaturalist
77.580655	13.068904	Naja naja	India	2251970956	Gbif
77.581306	13.070726	Naja naja	India	5565608	iNaturalist
77.594566	12.971599	Naja naja	India	2598677538	Gbif
77.616989	13.064549	Naja naja	India	2598675257	Gbif
77.62134992	31.38106034	Naja naja	India	15870747	iNaturalist
77.62448072	12.93531446	Naja naja	India	49091515	iNaturalist
77.66355	12.915126	Naja naja	India	52765605	iNaturalist
77.67942888	12.92854031	Naja naja	India	14198601	iNaturalist
77.679429	12.92854	Naja naja	India	1883485017	Gbif
77.74956718	12.9074979	Naja naja	India	29301271	iNaturalist
77.8227736	12.38179438	Naja naja	India	65017111	iNaturalist
77.833333	9.833333	Naja naja	India	476628810	Gbif
77.93778	13.0075	Naja naja	India	1802600697	Gbif
77.943878	13.007903	Naja naja	India	1932302766	Gbif
77.94387817	13.0079029	Naja naja	India	1456771	iNaturalist
77.974895	30.283955	Naja naja	India	216466	iNaturalist
78.035233	11.0613	Naja naja	India	2598661024	Gbif
78.14601414	11.66481387	Naja naja	India	59059911	iNaturalist
78.257582	30.021795	Naja naja	India	2294673864	Gbif
78.2645	17.4607	Naja naja			Wüster, W. & Thorpe, R. S. Asiatic Cobras: Population Systematics of the Naja naja Species Complex (Serpentes:Elapidae) in India and Central Asia. Herpetologica 48, 69–85 (1992).
78.40794278	13.11630047	Naja naja	India	29307652	iNaturalist
78.427986	17.357704	Naja naja	India	2598662706	Gbif
78.5024	30.3692	Naja naja			Wüster, W. & Thorpe, R. S. Asiatic Cobras: Population Systematics of the Naja naja Species Complex (Serpentes:Elapidae) in India and Central Asia. Herpetologica 48, 69–85 (1992).
78.528736	17.413502	Naja naja	India	10323264	iNaturalist
78.530327	17.402367	Naja naja	India	4179945	iNaturalist
78.62945378	16.50754006	Naja naja	India	4849806	iNaturalist
78.656891	11.127123	Naja naja	India	2598678241	Gbif
78.665001	11.845	Naja naja	India	2598680046	Gbif
78.715101	22.14198	Naja naja	India	476649239	Gbif
78.8646698	29.5846538	Naja naja	India	11181188	iNaturalist
78.86467	29.584654	Naja naja	India	1839209676	Gbif
79.01929982	30.0857672	Naja naja	India	53935604	iNaturalist
79.126564	29.394861	Naja naja	India	2598662539	Gbif
79.129982	12.88057	Naja naja	India	2234743123	Gbif
79.361969	20.3963	Naja naja	India	2283187322	Gbif
79.45127597	13.64487397	Naja naja	India	55181075	iNaturalist
79.4519	12.0403	Naja naja			Wüster, W. & Thorpe, R. S. Asiatic Cobras: Population Systematics of the Naja naja Species Complex (Serpentes:Elapidae) in India and Central Asia. Herpetologica 48, 69–85 (1992).
79.692993	11.103002	Naja naja	India	2456543582	Gbif
79.69303	11.103022	Naja naja	India	2460096016	Gbif
79.6935047	11.1032349	Naja naja	India	35519351	iNaturalist
79.768532	11.962712	Naja naja	India	2598670100	Gbif
79.808334	11.941781	Naja naja	India	2598679481	Gbif
79.83002432	11.07894586	Naja naja	India	64786657	iNaturalist
79.881493	23.150967	Naja naja	India	2598680572	Gbif
79.9039	13.1705	Naja naja			Wüster, W. & Thorpe, R. S. Asiatic Cobras: Population Systematics of the Naja naja Species Complex (Serpentes:Elapidae) in India and Central Asia. Herpetologica 48, 69–85 (1992).
79.921555	6.795665	Naja naja	Sri Lanka	2451714066	Gbif
79.949997	23.1667	Naja naja	India	2598672776	Gbif
79.965027	23.238552	Naja naja	India	2598673841	Gbif
79.967298	24.624173	Naja naja	India	2626147635	Gbif
79.97564333	6.842685	Naja naja	Sri Lanka	8024429	iNaturalist
79.9872	7.0553	Naja naja			Wüster, W. & Thorpe, R. S. Asiatic Cobras: Population Systematics of the Naja naja Species Complex (Serpentes:Elapidae) in India and Central Asia. Herpetologica 48, 69–85 (1992).
79.997238	23.162432	Naja naja	India	2598683323	Gbif
80.065683	6.718465	Naja naja	Sri Lanka	2236896612	Gbif
80.09659046	6.836970207	Naja naja	Sri Lanka	57738467	iNaturalist
80.1	6.7	Naja naja	Sri Lanka	2432634217	Gbif
80.1220616	12.9211251	Naja naja	India	49413797	iNaturalist
80.190153	12.751179	Naja naja	India	2236895639	Gbif
80.223766	12.7078321	Naja naja	India	22504115	iNaturalist
80.23304667	12.754325	Naja naja	India	21375100	iNaturalist
80.25633162	6.412206646	Naja naja	Sri Lanka	6882174	iNaturalist
80.276314	13.084286	Naja naja	India	543719265	Gbif
80.308227	6.452177	Naja naja	Sri Lanka	1836610470	Gbif
80.308242	6.452197	Naja naja	Sri Lanka	2423111597	Gbif
80.317017	13.210542	Naja naja	India	543719262	Gbif
80.3204	6.7816	Naja naja			Wüster, W. & Thorpe, R. S. Asiatic Cobras: Population Systematics of the Naja naja Species Complex (Serpentes:Elapidae) in India and Central Asia. Herpetologica 48, 69–85 (1992).
80.4512	7.317	Naja naja			Wüster, W. & Thorpe, R. S. Asiatic Cobras: Population Systematics of the Naja naja Species Complex (Serpentes:Elapidae) in India and Central Asia. Herpetologica 48, 69–85 (1992).
80.4536	26.0624	Naja naja			Wüster, W. & Thorpe, R. S. Asiatic Cobras: Population Systematics of the Naja naja Species Complex (Serpentes:Elapidae) in India and Central Asia. Herpetologica 48, 69–85 (1992).
80.5	7.4	Naja naja	Sri Lanka	2855708522	Gbif
80.596375	7.263247	Naja naja	Sri Lanka	2236294437	Gbif
80.6	7.2	Naja naja	Sri Lanka	2979246420	Gbif
80.6	7.3	Naja naja	Sri Lanka	2855712604	Gbif
80.6	7.5	Naja naja	Sri Lanka	2432616663	Gbif
80.602435	7.240382	Naja naja	Sri Lanka	2236262868	Gbif
80.610818	7.451899	Naja naja	Sri Lanka	2235533518	Gbif
80.639176	7.293832	Naja naja	Sri Lanka	2236906023	Gbif
80.6535	7.8643	Naja naja			Wüster, W. & Thorpe, R. S. Asiatic Cobras: Population Systematics of the Naja naja Species Complex (Serpentes:Elapidae) in India and Central Asia. Herpetologica 48, 69–85 (1992).
80.659753	7.923542	Naja naja	Sri Lanka	543517972	Gbif
80.6632103	7.2953081	Naja naja	Sri Lanka	52445613	iNaturalist
80.7	6.8	Naja naja	Sri Lanka	2979250410	Gbif
80.71591294	7.929885576	Naja naja	Sri Lanka	56651185	iNaturalist
80.7725	8.5068	Naja naja			Wüster, W. & Thorpe, R. S. Asiatic Cobras: Population Systematics of the Naja naja Species Complex (Serpentes:Elapidae) in India and Central Asia. Herpetologica 48, 69–85 (1992).
80.81093498	7.405850557	Naja naja	Sri Lanka	17949047	iNaturalist
80.810935	7.405851	Naja naja	Sri Lanka	1933576981	Gbif
80.81213	7.423322	Naja naja	Sri Lanka	1933577048	Gbif
80.81213047	7.423321814	Naja naja	Sri Lanka	17949106	iNaturalist
80.855752	6.046885	Naja naja	Sri Lanka	2422828369	Gbif
80.923133	26.839281	Naja naja	India	476490111	Gbif
80.9295	26.8001	Naja naja			Wüster, W. & Thorpe, R. S. Asiatic Cobras: Population Systematics of the Naja naja Species Complex (Serpentes:Elapidae) in India and Central Asia. Herpetologica 48, 69–85 (1992).
81.100243	6.155176	Naja naja	Sri Lanka	2542977882	Gbif
81.35094143	21.19406481	Naja naja	India	62504233	iNaturalist
81.36461031	18.85347558	Naja naja	India	32106005	iNaturalist
81.39554054	21.16549961	Naja naja	India	50969750	iNaturalist
81.40488416	6.307258896	Naja naja	Sri Lanka	39963040	iNaturalist
81.6195	21.8746	Naja naja			Wüster, W. & Thorpe, R. S. Asiatic Cobras: Population Systematics of the Naja naja Species Complex (Serpentes:Elapidae) in India and Central Asia. Herpetologica 48, 69–85 (1992).
81.648713	21.349348	Naja naja	India	1702455253	Gbif
81.67035162	21.37362255	Naja naja	India	27616680	iNaturalist
81.670352	21.373623	Naja naja	India	2273288243	Gbif
81.67112	21.270999	Naja naja	India	1913664497	Gbif
81.679692	21.277492	Naja naja	India	2331946486	Gbif
81.688214	22.067092	Naja naja	India	543719860	Gbif
81.783777	21.173835	Naja naja	India	2429297096	Gbif
82.024554	22.294489	Naja naja	India	2862403374	Gbif
82.13801891	22.13412414	Naja naja	India	30094923	iNaturalist
82.13830054	22.13334772	Naja naja	India	32588810	iNaturalist
82.13888928	22.13367537	Naja naja	India	16343892	iNaturalist
82.1433565	22.12775238	Naja naja	India	32589164	iNaturalist
82.4524	22.5408	Naja naja			Wüster, W. & Thorpe, R. S. Asiatic Cobras: Population Systematics of the Naja naja Species Complex (Serpentes:Elapidae) in India and Central Asia. Herpetologica 48, 69–85 (1992).
82.559601	19.898741	Naja naja	India	2814179324	Gbif
82.72520207	17.91270457	Naja naja	India	37296760	iNaturalist
82.965264	22.197267	Naja naja	India	543719124	Gbif
83.28874295	17.68177525	Naja naja	India	18433783	iNaturalist
83.293856	27.631477	Naja naja	Nepal	2641460697	Gbif
83.47590912	26.66001274	Naja naja	India	54033798	iNaturalist
83.6183	27.8232	Naja naja			Wüster, W. & Thorpe, R. S. Asiatic Cobras: Population Systematics of the Naja naja Species Complex (Serpentes:Elapidae) in India and Central Asia. Herpetologica 48, 69–85 (1992).
85.153122	20.840601	Naja naja	India	2598671573	Gbif
85.50374463	25.1725498	Naja naja	India	21445412	iNaturalist
85.82453985	20.29605871	Naja naja	India	39603128	iNaturalist
85.882988	20.462521	Naja naja	India	2598678418	Gbif
86.8068	23.7234	Naja naja			Wüster, W. & Thorpe, R. S. Asiatic Cobras: Population Systematics of the Naja naja Species Complex (Serpentes:Elapidae) in India and Central Asia. Herpetologica 48, 69–85 (1992).
86.9495	22.4671	Naja naja			Wüster, W. & Thorpe, R. S. Asiatic Cobras: Population Systematics of the Naja naja Species Complex (Serpentes:Elapidae) in India and Central Asia. Herpetologica 48, 69–85 (1992).
86.999137	22.970172	Naja naja	India	2273260545	Gbif
87.683635	23.685266	Naja naja	India	1269536605	Gbif
87.68400874	23.68780335	Naja naja	India	3529174	iNaturalist
87.7062	22.5813	Naja naja			Wüster, W. & Thorpe, R. S. Asiatic Cobras: Population Systematics of the Naja naja Species Complex (Serpentes:Elapidae) in India and Central Asia. Herpetologica 48, 69–85 (1992).
87.749	23.1809	Naja naja			Wüster, W. & Thorpe, R. S. Asiatic Cobras: Population Systematics of the Naja naja Species Complex (Serpentes:Elapidae) in India and Central Asia. Herpetologica 48, 69–85 (1992).
87.9204	24.1232	Naja naja			Wüster, W. & Thorpe, R. S. Asiatic Cobras: Population Systematics of the Naja naja Species Complex (Serpentes:Elapidae) in India and Central Asia. Herpetologica 48, 69–85 (1992).
88.16571091	22.83142558	Naja naja	India	19439525	iNaturalist
88.3025	24.8075	Naja naja	Bangladesh		Venom reseach centre, Bangladesh
88.331494	22.536914	Naja naja	India	543719267	Gbif
88.35	25.86	Naja naja	Bangladesh	2308593652	Gbif
88.352	25.857	Naja naja	Bangladesh	KM521201	NCBI
88.3639	22.57243	Naja naja	India	2816165402	Gbif
88.36394	22.57224	Naja naja	India	2816165709	Gbif
88.397514	23.597178	Naja naja	India	2529262240	Gbif
88.426872	26.708382	Naja naja	India	2598683311	Gbif
88.5345	24.4274	Naja naja	Bangladesh		Venom reseach centre, Bangladesh
88.57	24.439	Naja naja	Bangladesh		Venom reseach centre, Bangladesh
88.5774	24.4428	Naja naja	Bangladesh		Venom reseach centre, Bangladesh
88.6613	24.4753	Naja naja	Bangladesh		Venom reseach centre, Bangladesh
88.72	26.54	Naja naja	India	2306871088	Gbif
88.8183	24.1919	Naja naja	Bangladesh		Venom reseach centre, Bangladesh
88.9819	24.1784	Naja naja	Bangladesh		Venom reseach centre, Bangladesh
88.9845	23.938	Naja naja	Bangladesh		Venom reseach centre, Bangladesh
88.9988	23.9403	Naja naja	Bangladesh		Venom reseach centre, Bangladesh
89.0214	24.9509	Naja naja	Bangladesh		Venom reseach centre, Bangladesh
89.024048	26.701197	Naja naja	India	2598660167	Gbif
89.0366	24.8391	Naja naja	Bangladesh		Venom reseach centre, Bangladesh
89.0895	24.1249	Naja naja	Bangladesh		Venom reseach centre, Bangladesh
89.1796	23.9791	Naja naja	Bangladesh		Venom reseach centre, Bangladesh
89.1824	23.0157	Naja naja	Bangladesh		Venom reseach centre, Bangladesh
89.224	22.9812	Naja naja	Bangladesh		Venom reseach centre, Bangladesh
89.2387	23.6992	Naja naja	Bangladesh		Venom reseach centre, Bangladesh
89.3162	25.4344	Naja naja	Bangladesh		Venom reseach centre, Bangladesh
89.3714	23.3755	Naja naja	Bangladesh		Venom reseach centre, Bangladesh
89.489687	22.05415	Naja naja	Bangladesh	1039483324	Gbif
89.4962	24.2649	Naja naja	Bangladesh		Venom reseach centre, Bangladesh
89.6995	24.3027	Naja naja	Bangladesh		Venom reseach centre, Bangladesh
89.862	24.3801	Naja naja			Wüster, W. & Thorpe, R. S. Asiatic Cobras: Population Systematics of the Naja naja Species Complex (Serpentes:Elapidae) in India and Central Asia. Herpetologica 48, 69–85 (1992).
90.1072	23.4205	Naja naja	Bangladesh		Venom reseach centre, Bangladesh
90.278877	26.403811	Naja naja	India	2598659710	Gbif
90.3378	23.1853	Naja naja	Bangladesh		Venom reseach centre, Bangladesh
90.5935	23.0752	Naja naja	Bangladesh		Venom reseach centre, Bangladesh
90.5978	23.0752	Naja naja	Bangladesh		Venom reseach centre, Bangladesh
92	25.19	Naja naja	Bangladesh	MT215097	NCBI
77.0653	28.4681	Naja kaouthia			Wüster, W. & Thorpe, R. S. Asiatic Cobras: Population Systematics of the Naja naja Species Complex (Serpentes:Elapidae) in India and Central Asia. Herpetologica 48, 69–85 (1992).
79.2353	28.4681	Naja kaouthia			Wüster, W. & Thorpe, R. S. Asiatic Cobras: Population Systematics of the Naja naja Species Complex (Serpentes:Elapidae) in India and Central Asia. Herpetologica 48, 69–85 (1992).
80.406	28.3824	Naja kaouthia			Wüster, W. & Thorpe, R. S. Asiatic Cobras: Population Systematics of the Naja naja Species Complex (Serpentes:Elapidae) in India and Central Asia. Herpetologica 48, 69–85 (1992).
84.5034	26.5692	Naja kaouthia			Wüster, W. & Thorpe, R. S. Asiatic Cobras: Population Systematics of the Naja naja Species Complex (Serpentes:Elapidae) in India and Central Asia. Herpetologica 48, 69–85 (1992).
85.36777778	24.0059722	Naja kaouthia			Wüster, W. & Thorpe, R. S. Asiatic Cobras: Population Systematics of the Naja naja Species Complex (Serpentes:Elapidae) in India and Central Asia. Herpetologica 48, 69–85 (1992).
86.131	23.7139	Naja kaouthia			Wüster, W. & Thorpe, R. S. Asiatic Cobras: Population Systematics of the Naja naja Species Complex (Serpentes:Elapidae) in India and Central Asia. Herpetologica 48, 69–85 (1992).
86.388	22.4718	Naja kaouthia			Wüster, W. & Thorpe, R. S. Asiatic Cobras: Population Systematics of the Naja naja Species Complex (Serpentes:Elapidae) in India and Central Asia. Herpetologica 48, 69–85 (1992).
87.00691523	22.98915325	Naja kaouthia	India	15943984	iNaturalist
87.78517395	22.63508365	Naja kaouthia	India	59463584	iNaturalist
87.9584	26.8405	Naja kaouthia	India		Wüster, W. & Thorpe, R. S. Asiatic Cobras: Population Systematics of the Naja naja Species Complex (Serpentes:Elapidae) in India and Central Asia. Herpetologica 48, 69–85 (1992).
88.2154	22.6003	Naja kaouthia	India		Wüster, W. & Thorpe, R. S. Asiatic Cobras: Population Systematics of the Naja naja Species Complex (Serpentes:Elapidae) in India and Central Asia. Herpetologica 48, 69–85 (1992).
88.2868	27.4116	Naja kaouthia	India		Wüster, W. & Thorpe, R. S. Asiatic Cobras: Population Systematics of the Naja naja Species Complex (Serpentes:Elapidae) in India and Central Asia. Herpetologica 48, 69–85 (1992).
88.3011	23.0714	Naja kaouthia	India		Wüster, W. & Thorpe, R. S. Asiatic Cobras: Population Systematics of the Naja naja Species Complex (Serpentes:Elapidae) in India and Central Asia. Herpetologica 48, 69–85 (1992).
88.3825	24.9098	Naja kaouthia	Bangladesh		Venom research centre, Bangladesh
88.408493	22.450222	Naja kaouthia	India	2598677288	Gbif
88.415917	25.980578	Naja kaouthia	Bangladesh	Stuart, B. & Wogan, G. 2012. 3. The IUCN Red List of Threatened Species 2012: e.T177487A1488122. https://dx.doi.org/10.2305/IUCN.UK.2012-1.RLTS.T177487A1488122.en. Downloaded on 21 November 2020.	IUCN
88.446083	26.493683	Naja kaouthia	Bangladesh	Stuart, B. & Wogan, G. 2012. 3. The IUCN Red List of Threatened Species 2012: e.T177487A1488122. https://dx.doi.org/10.2305/IUCN.UK.2012-1.RLTS.T177487A1488122.en. Downloaded on 21 November 2020.	IUCN
88.4534	25.0271	Naja kaouthia	Bangladesh		Venom research centre, Bangladesh
88.465446	22.692501	Naja kaouthia	India	2598671746	Gbif
88.4842	26.5415	Naja kaouthia	India		Wüster, W. & Thorpe, R. S. Asiatic Cobras: Population Systematics of the Naja naja Species Complex (Serpentes:Elapidae) in India and Central Asia. Herpetologica 48, 69–85 (1992).
88.5723	22.2148	Naja kaouthia	India		Wüster, W. & Thorpe, R. S. Asiatic Cobras: Population Systematics of the Naja naja Species Complex (Serpentes:Elapidae) in India and Central Asia. Herpetologica 48, 69–85 (1992).
88.593407	27.290638	Naja kaouthia	India	2598674061	Gbif
88.6196	27.027283	Naja kaouthia	Nepal	Stuart, B. & Wogan, G. 2012. 3. The IUCN Red List of Threatened Species 2012: e.T177487A1488122. https://dx.doi.org/10.2305/IUCN.UK.2012-1.RLTS.T177487A1488122.en. Downloaded on 21 November 2020.	IUCN
88.6735	25.9112	Naja kaouthia	Bangladesh		Venom research centre, Bangladesh
89.0214	23.2101	Naja kaouthia	Bangladesh		Venom research centre, Bangladesh
89.0331	24.8415	Naja kaouthia	Bangladesh		Venom research centre, Bangladesh
89.0665	25.6769	Naja kaouthia	Bangladesh		Venom research centre, Bangladesh
89.08	25.65	Naja kaouthia	Bangladesh	2310821230	Gbif
89.2243	24.829	Naja kaouthia	Bangladesh		Venom research centre, Bangladesh
89.2911	22.8343	Naja kaouthia	Bangladesh		Venom research centre, Bangladesh
89.3768	24.8487	Naja kaouthia	Bangladesh		Venom research centre, Bangladesh
89.3823	25.2931	Naja kaouthia	Bangladesh		Venom research centre, Bangladesh
89.8001	23.0001	Naja kaouthia			Wüster, W. & Thorpe, R. S. Asiatic Cobras: Population Systematics of the Naja naja Species Complex (Serpentes:Elapidae) in India and Central Asia. Herpetologica 48, 69–85 (1992).
89.994014	23.24593	Naja kaouthia	Bangladesh	2802780039	Gbif
89.99401446	23.24593047	Naja kaouthia	Bangladesh	50788459	iNaturalist
90.012037	23.237206	Naja kaouthia	Bangladesh	2802698989	Gbif
90.02138056	23.23055	Naja kaouthia	Bangladesh	Personal records
90.138289	24.543239	Naja kaouthia	Bangladesh	Stuart, B. & Wogan, G. 2012. 3. The IUCN Red List of Threatened Species 2012: e.T177487A1488122. https://dx.doi.org/10.2305/IUCN.UK.2012-1.RLTS.T177487A1488122.en. Downloaded on 21 November 2020.	IUCN
90.2398	22.5916	Naja kaouthia	Bangladesh		Venom research centre, Bangladesh
90.412518	23.810332	Naja kaouthia	Bangladesh	1265552626	Gbif
91.086349	26.659058	Naja kaouthia	India	2598681693	Gbif
91.12139128	23.76146506	Naja kaouthia	Bangladesh	43849816	iNaturalist
91.1984	23.3849	Naja kaouthia	Bangladesh		Venom research centre, Bangladesh
91.30464563	23.14814059	Naja kaouthia	Bangladesh	Personal records
91.414711	26.795923	Naja kaouthia	Bangladesh	2598679615	Gbif
91.5227	24.4013	Naja kaouthia	Bangladesh		Venom research centre, Bangladesh
91.589258	23.449589	Naja kaouthia	Bangladesh	Stuart, B. & Wogan, G. 2012. 3. The IUCN Red List of Threatened Species 2012: e.T177487A1488122. https://dx.doi.org/10.2305/IUCN.UK.2012-1.RLTS.T177487A1488122.en. Downloaded on 21 November 2020.	IUCN
91.663925	26.152967	Naja kaouthia	Bangladesh	2598675333	Gbif
91.7876	22.4705	Naja kaouthia	Bangladesh		Venom research centre, Bangladesh
91.8156	22.4948	Naja kaouthia	Bangladesh		Venom research centre, Bangladesh
91.845001	23.919666	Naja kaouthia	India	2598669886	Gbif
91.86582841	26.84769937	Naja kaouthia	India	42865987	iNaturalist
91.86911345	26.84738737	Naja kaouthia	India	61787474	iNaturalist
91.8877	22.3558	Naja kaouthia	Bangladesh		Venom research centre, Bangladesh
91.88776111	22.3555833	Naja kaouthia	Bangladesh	Personal records
91.91040158	22.34886182	Naja kaouthia	Bangladesh	Personal records
91.949531	23.984094	Naja kaouthia	Bangladesh	Stuart, B. & Wogan, G. 2012. 3. The IUCN Red List of Threatened Species 2012: e.T177487A1488122. https://dx.doi.org/10.2305/IUCN.UK.2012-1.RLTS.T177487A1488122.en. Downloaded on 21 November 2020.	IUCN
91.993611	26.150044	Naja kaouthia	India	2864630050	Gbif
92.279502	24.471181	Naja kaouthia	India	4285413	iNaturalist
92.373189	23.711619	Naja kaouthia	Bangladesh	Stuart, B. & Wogan, G. 2012. 3. The IUCN Red List of Threatened Species 2012: e.T177487A1488122. https://dx.doi.org/10.2305/IUCN.UK.2012-1.RLTS.T177487A1488122.en. Downloaded on 21 November 2020.	IUCN
92.456483	21.478422	Naja kaouthia	Bangladesh	Stuart, B. & Wogan, G. 2012. 3. The IUCN Red List of Threatened Species 2012: e.T177487A1488122. https://dx.doi.org/10.2305/IUCN.UK.2012-1.RLTS.T177487A1488122.en. Downloaded on 21 November 2020.	IUCN
92.737925	21.879575	Naja kaouthia	Bangladesh	Stuart, B. & Wogan, G. 2012. 3. The IUCN Red List of Threatened Species 2012: e.T177487A1488122. https://dx.doi.org/10.2305/IUCN.UK.2012-1.RLTS.T177487A1488122.en. Downloaded on 21 November 2020.	IUCN
92.838936	26.928957	Naja kaouthia	India	2598672521	Gbif
93.008347	25.181265	Naja kaouthia	India	2598657778	Gbif
93.166222	25.750837	Naja kaouthia	India	2598678900	Gbif
93.171122	26.577531	Naja kaouthia	India	1702456349	Gbif
93.935639	21.366472	Naja kaouthia	Myanmar	543574617	Gbif
94.158722	21.142111	Naja kaouthia	Myanmar	543574378	Gbif
94.322911	16.347467	Naja kaouthia	Myanmar	Stuart, B. & Wogan, G. 2012. 3. The IUCN Red List of Threatened Species 2012: e.T177487A1488122. https://dx.doi.org/10.2305/IUCN.UK.2012-1.RLTS.T177487A1488122.en. Downloaded on 21 November 2020.	IUCN
94.4115	22.305194	Naja kaouthia	Myanmar	543563575	Gbif
94.541389	17.725	Naja kaouthia	Myanmar	543570533	Gbif
94.544389	17.77825	Naja kaouthia	Myanmar	543574678	Gbif
94.618008	18.186467	Naja kaouthia	Myanmar	Stuart, B. & Wogan, G. 2012. 3. The IUCN Red List of Threatened Species 2012: e.T177487A1488122. https://dx.doi.org/10.2305/IUCN.UK.2012-1.RLTS.T177487A1488122.en. Downloaded on 21 November 2020.	IUCN
94.759028	16.277556	Naja kaouthia	Myanmar	543601304	Gbif
94.77325	16.278056	Naja kaouthia	Myanmar	543559599	Gbif
94.775333	20.349111	Naja kaouthia	Myanmar	543567499	Gbif
94.788739	16.258639	Naja kaouthia	Myanmar	543565874	Gbif
95.08	17.53	Naja kaouthia	Myanmar	1055737530	Gbif
95.230417	15.868278	Naja kaouthia	Myanmar	543574323	Gbif
95.347389	15.925944	Naja kaouthia	Myanmar	Stuart, B. & Wogan, G. 2012. 3. The IUCN Red List of Threatened Species 2012: e.T177487A1488122. https://dx.doi.org/10.2305/IUCN.UK.2012-1.RLTS.T177487A1488122.en. Downloaded on 21 November 2020.	IUCN
95.60760805	27.39408963	Naja kaouthia	India	65278965	iNaturalist
96.166667	16.783333	Naja kaouthia	Myanmar	543719264	Gbif
96.25	16.75	Naja kaouthia	Myanmar	1056818955	Gbif
96.44380233	27.53680149	Naja kaouthia	India	29900310	iNaturalist
96.604456	27.983767	Naja kaouthia	India	Stuart, B. & Wogan, G. 2012. 3. The IUCN Red List of Threatened Species 2012: e.T177487A1488122. https://dx.doi.org/10.2305/IUCN.UK.2012-1.RLTS.T177487A1488122.en. Downloaded on 21 November 2020.	IUCN
96.717531	26.982717	Naja kaouthia	India	Stuart, B. & Wogan, G. 2012. 3. The IUCN Red List of Threatened Species 2012: e.T177487A1488122. https://dx.doi.org/10.2305/IUCN.UK.2012-1.RLTS.T177487A1488122.en. Downloaded on 21 November 2020.	IUCN
96.738553	17.530858	Naja kaouthia	Myanmar	Stuart, B. & Wogan, G. 2012. 3. The IUCN Red List of Threatened Species 2012: e.T177487A1488122. https://dx.doi.org/10.2305/IUCN.UK.2012-1.RLTS.T177487A1488122.en. Downloaded on 21 November 2020.	IUCN
96.914056	20.600556	Naja kaouthia	Myanmar	543586326	Gbif
96.957417	20.525917	Naja kaouthia	Myanmar	543586410	Gbif
96.970361	20.538917	Naja kaouthia	Myanmar	543586549	Gbif
96.995708	17.357289	Naja kaouthia	Myanmar	Stuart, B. & Wogan, G. 2012. 3. The IUCN Red List of Threatened Species 2012: e.T177487A1488122. https://dx.doi.org/10.2305/IUCN.UK.2012-1.RLTS.T177487A1488122.en. Downloaded on 21 November 2020.	IUCN
97.506414	27.240011	Naja kaouthia	India	Stuart, B. & Wogan, G. 2012. 3. The IUCN Red List of Threatened Species 2012: e.T177487A1488122. https://dx.doi.org/10.2305/IUCN.UK.2012-1.RLTS.T177487A1488122.en. Downloaded on 21 November 2020.	IUCN
97.7	26.58	Naja kaouthia	Myanmar	1057170425	Gbif
97.753042	26.000325	Naja kaouthia	India	Stuart, B. & Wogan, G. 2012. 3. The IUCN Red List of Threatened Species 2012: e.T177487A1488122. https://dx.doi.org/10.2305/IUCN.UK.2012-1.RLTS.T177487A1488122.en. Downloaded on 21 November 2020.	IUCN
97.794381	16.163097	Naja kaouthia	Thailand	Stuart, B. & Wogan, G. 2012. 3. The IUCN Red List of Threatened Species 2012: e.T177487A1488122. https://dx.doi.org/10.2305/IUCN.UK.2012-1.RLTS.T177487A1488122.en. Downloaded on 21 November 2020.	IUCN
97.814194	27.506139	Naja kaouthia	Myanmar	543579738	Gbif
97.91875	27.441222	Naja kaouthia	Myanmar	543576160	Gbif
98.247251	8.727339	Naja kaouthia	Thailand	1946197009	Gbif
98.271976	8.85874	Naja kaouthia	Thailand	1562871408	Gbif
98.29519897	7.830033774	Naja kaouthia	Thailand	34561078	iNaturalist
98.309822	8.253892	Naja kaouthia	Thailand	Stuart, B. & Wogan, G. 2012. 3. The IUCN Red List of Threatened Species 2012: e.T177487A1488122. https://dx.doi.org/10.2305/IUCN.UK.2012-1.RLTS.T177487A1488122.en. Downloaded on 21 November 2020.	IUCN
98.366603	20.176725	Naja kaouthia	Myanmar	Stuart, B. & Wogan, G. 2012. 3. The IUCN Red List of Threatened Species 2012: e.T177487A1488122. https://dx.doi.org/10.2305/IUCN.UK.2012-1.RLTS.T177487A1488122.en. Downloaded on 21 November 2020.	IUCN
98.368111	20.122594	Naja kaouthia	Myanmar	Stuart, B. & Wogan, G. 2012. 3. The IUCN Red List of Threatened Species 2012: e.T177487A1488122. https://dx.doi.org/10.2305/IUCN.UK.2012-1.RLTS.T177487A1488122.en. Downloaded on 21 November 2020.	IUCN
98.41667	7.8	Naja kaouthia	Thailand	1145416290	Gbif
98.52747316	8.896389045	Naja kaouthia	Thailand	18252618	iNaturalist
98.5584	8.4418	Naja kaouthia			Wüster, W. & Thorpe, R. S. Population affinities of the asiatic cobra (Naja naja) species complex in south-east Asia: reliability and random resampling. Biol. J. Linn. Soc. 36, 391-409 (1989)
98.608464	9.95287	Naja kaouthia	Thailand	1847593934	Gbif
98.62811	9.91431	Naja kaouthia	Thailand	MK721276	NCBI
98.713593	12.067798	Naja kaouthia	Thailand	Stuart, B. & Wogan, G. 2012. 3. The IUCN Red List of Threatened Species 2012: e.T177487A1488122. https://dx.doi.org/10.2305/IUCN.UK.2012-1.RLTS.T177487A1488122.en. Downloaded on 21 November 2020.	IUCN
98.858889	8.106433	Naja kaouthia	Thailand	Stuart, B. & Wogan, G. 2012. 3. The IUCN Red List of Threatened Species 2012: e.T177487A1488122. https://dx.doi.org/10.2305/IUCN.UK.2012-1.RLTS.T177487A1488122.en. Downloaded on 21 November 2020.	IUCN
98.911272	24.651631	Naja kaouthia	China	Stuart, B. & Wogan, G. 2012. 3. The IUCN Red List of Threatened Species 2012: e.T177487A1488122. https://dx.doi.org/10.2305/IUCN.UK.2012-1.RLTS.T177487A1488122.en. Downloaded on 21 November 2020.	IUCN
98.9486	8.0778	Naja kaouthia			Wüster, W. & Thorpe, R. S. Population affinities of the asiatic cobra (Naja naja) species complex in south-east Asia: reliability and random resampling. Biol. J. Linn. Soc. 36, 391-409 (1989)
98.9847	18.7903	Naja kaouthia	Thailand	1320559601	Gbif
99.073	11.7574	Naja kaouthia	Myanmar	1675924317	Gbif
99.074044	19.621047	Naja kaouthia	Myanmar	Stuart, B. & Wogan, G. 2012. 3. The IUCN Red List of Threatened Species 2012: e.T177487A1488122. https://dx.doi.org/10.2305/IUCN.UK.2012-1.RLTS.T177487A1488122.en. Downloaded on 21 November 2020.	IUCN
99.089917	10.183694	Naja kaouthia	Thailand	Stuart, B. & Wogan, G. 2012. 3. The IUCN Red List of Threatened Species 2012: e.T177487A1488122. https://dx.doi.org/10.2305/IUCN.UK.2012-1.RLTS.T177487A1488122.en. Downloaded on 21 November 2020.	IUCN
99.208764	9.385417	Naja kaouthia	Thailand	Stuart, B. & Wogan, G. 2012. 3. The IUCN Red List of Threatened Species 2012: e.T177487A1488122. https://dx.doi.org/10.2305/IUCN.UK.2012-1.RLTS.T177487A1488122.en. Downloaded on 21 November 2020.	IUCN
99.28383233	10.60771446	Naja kaouthia	Thailand	53466605	iNaturalist
99.285756	20.966514	Naja kaouthia	Myanmar	Stuart, B. & Wogan, G. 2012. 3. The IUCN Red List of Threatened Species 2012: e.T177487A1488122. https://dx.doi.org/10.2305/IUCN.UK.2012-1.RLTS.T177487A1488122.en. Downloaded on 21 November 2020.	IUCN
99.3183589	14.14431604	Naja kaouthia	Thailand	47134613	iNaturalist
99.34589	7.43772	Naja kaouthia	Thailand	MK721382	NCBI
99.4004432	12.8667544	Naja kaouthia	Thailand	9994392	iNaturalist
99.41177414	12.84784151	Naja kaouthia	Thailand	9955701	iNaturalist
99.48924327	12.80062297	Naja kaouthia	Thailand	56005763	iNaturalist
99.59116	12.84376	Naja kaouthia	Thailand	2826249543	Gbif
99.6106	7.5583	Naja kaouthia	Thailand	1321908636	Gbif
99.6409	9.1055	Naja kaouthia	Thailand		Wüster, W. & Thorpe, R. S. Population affinities of the asiatic cobra (Naja naja) species complex in south-east Asia: reliability and random resampling. Biol. J. Linn. Soc. 36, 391-409 (1989)
99.6482	7.5376	Naja kaouthia	Thailand		Wüster, W. & Thorpe, R. S. Population affinities of the asiatic cobra (Naja naja) species complex in south-east Asia: reliability and random resampling. Biol. J. Linn. Soc. 36, 391-409 (1989)
99.6815	7.3544	Naja kaouthia	Thailand		Wüster, W. & Thorpe, R. S. Population affinities of the asiatic cobra (Naja naja) species complex in south-east Asia: reliability and random resampling. Biol. J. Linn. Soc. 36, 391-409 (1989)
99.772578	8.52091	Naja kaouthia	Thailand	2557779368	Gbif
99.79656	16.97386	Naja kaouthia	Thailand	MK721345	NCBI
99.86110926	8.173812895	Naja kaouthia	Thailand	45937792	iNaturalist
99.8853	13.221981	Naja kaouthia	Thailand	Stuart, B. & Wogan, G. 2012. 3. The IUCN Red List of Threatened Species 2012: e.T177487A1488122. https://dx.doi.org/10.2305/IUCN.UK.2012-1.RLTS.T177487A1488122.en. Downloaded on 21 November 2020.	IUCN
99.9682	8.4383	Naja kaouthia	Thailand		Wüster, W. & Thorpe, R. S. Population affinities of the asiatic cobra (Naja naja) species complex in south-east Asia: reliability and random resampling. Biol. J. Linn. Soc. 36, 391-409 (1989)
99.99647	9.72047	Naja kaouthia	Thailand	MK721391	NCBI
100.105	7.5828	Naja kaouthia			Wüster, W. & Thorpe, R. S. Population affinities of the asiatic cobra (Naja naja) species complex in south-east Asia: reliability and random resampling. Biol. J. Linn. Soc. 36, 391-409 (1989)
100.10686	7.80328	Naja kaouthia	Thailand	MK721285	NCBI
100.122178	14.474178	Naja kaouthia	Thailand	476642505	Gbif
100.128975	6.534517	Naja kaouthia	Malaysia	Stuart, B. & Wogan, G. 2012. 3. The IUCN Red List of Threatened Species 2012: e.T177487A1488122. https://dx.doi.org/10.2305/IUCN.UK.2012-1.RLTS.T177487A1488122.en. Downloaded on 21 November 2020.	IUCN
100.24883	15.74886	Naja kaouthia	Thailand	MK721361	NCBI
100.254258	22.204511	Naja kaouthia	Myanmar	Stuart, B. & Wogan, G. 2012. 3. The IUCN Red List of Threatened Species 2012: e.T177487A1488122. https://dx.doi.org/10.2305/IUCN.UK.2012-1.RLTS.T177487A1488122.en. Downloaded on 21 November 2020.	IUCN
100.2577	5.3594	Naja kaouthia			Wüster, W. & Thorpe, R. S. Population affinities of the asiatic cobra (Naja naja) species complex in south-east Asia: reliability and random resampling. Biol. J. Linn. Soc. 36, 391-409 (1989)
100.2949617	5.355241667	Naja kaouthia	Malaysia	25563333	iNaturalist
100.3056902	5.361056985	Naja kaouthia	Malaysia	36525822	iNaturalist
100.378363	13.727327	Naja kaouthia	Thailand	2294588109	Gbif
100.381	7.1569	Naja kaouthia			Wüster, W. & Thorpe, R. S. Population affinities of the asiatic cobra (Naja naja) species complex in south-east Asia: reliability and random resampling. Biol. J. Linn. Soc. 36, 391-409 (1989)
100.3874	6.1208	Naja kaouthia			Wüster, W. & Thorpe, R. S. Population affinities of the asiatic cobra (Naja naja) species complex in south-east Asia: reliability and random resampling. Biol. J. Linn. Soc. 36, 391-409 (1989)
100.4225	13.70556	Naja kaouthia	Thailand	MK721417	NCBI
100.441	5.4998	Naja kaouthia			Wüster, W. & Thorpe, R. S. Population affinities of the asiatic cobra (Naja naja) species complex in south-east Asia: reliability and random resampling. Biol. J. Linn. Soc. 36, 391-409 (1989)
100.443213	13.9292771	Naja kaouthia	Thailand	42676461	iNaturalist
100.537208	13.88761152	Naja kaouthia	Thailand	40733151	iNaturalist
100.5373	5.3356	Naja kaouthia			Wüster, W. & Thorpe, R. S. Population affinities of the asiatic cobra (Naja naja) species complex in south-east Asia: reliability and random resampling. Biol. J. Linn. Soc. 36, 391-409 (1989)
100.6095	7.1403	Naja kaouthia			Wüster, W. & Thorpe, R. S. Population affinities of the asiatic cobra (Naja naja) species complex in south-east Asia: reliability and random resampling. Biol. J. Linn. Soc. 36, 391-409 (1989)
100.61572	14.58631	Naja kaouthia	Thailand	MK721409	NCBI
100.626838	13.609863	Naja kaouthia	Thailand	53473596	iNaturalist
100.6344444	6.385448444	Naja kaouthia	Malaysia	36456578	iNaturalist
100.6499919	14.91307899	Naja kaouthia	Thailand	11442522	iNaturalist
100.670295	13.677246	Naja kaouthia	Thailand	2626607409	Gbif
100.675606	6.338474	Naja kaouthia	Malaysia	2981049178	Gbif
100.679856	13.690525	Naja kaouthia	Thailand	Stuart, B. & Wogan, G. 2012. 3. The IUCN Red List of Threatened Species 2012: e.T177487A1488122. https://dx.doi.org/10.2305/IUCN.UK.2012-1.RLTS.T177487A1488122.en. Downloaded on 21 November 2020.	IUCN
100.680331	19.471425	Naja kaouthia	Myanmar	Stuart, B. & Wogan, G. 2012. 3. The IUCN Red List of Threatened Species 2012: e.T177487A1488122. https://dx.doi.org/10.2305/IUCN.UK.2012-1.RLTS.T177487A1488122.en. Downloaded on 21 November 2020.	IUCN
100.701415	13.68360291	Naja kaouthia	Thailand	48987055	iNaturalist
100.7335	13.62481	Naja kaouthia	Thailand	MK721274	NCBI
100.7669	4.8407	Naja kaouthia			Wüster, W. & Thorpe, R. S. Population affinities of the asiatic cobra (Naja naja) species complex in south-east Asia: reliability and random resampling. Biol. J. Linn. Soc. 36, 391-409 (1989)
100.791958	20.992142	Naja kaouthia	Lao People's Democratic Republic	Stuart, B. & Wogan, G. 2012. 3. The IUCN Red List of Threatened Species 2012: e.T177487A1488122. https://dx.doi.org/10.2305/IUCN.UK.2012-1.RLTS.T177487A1488122.en. Downloaded on 21 November 2020.	IUCN
101.0798	4.5754	Naja kaouthia			Wüster, W. & Thorpe, R. S. Population affinities of the asiatic cobra (Naja naja) species complex in south-east Asia: reliability and random resampling. Biol. J. Linn. Soc. 36, 391-409 (1989)
101.126192	13.261325	Naja kaouthia	Thailand	Stuart, B. & Wogan, G. 2012. 3. The IUCN Red List of Threatened Species 2012: e.T177487A1488122. https://dx.doi.org/10.2305/IUCN.UK.2012-1.RLTS.T177487A1488122.en. Downloaded on 21 November 2020.	IUCN
101.136612	4.622769418	Naja kaouthia	Malaysia	26311836	iNaturalist
101.1857	6.6348	Naja kaouthia			Wüster, W. & Thorpe, R. S. Population affinities of the asiatic cobra (Naja naja) species complex in south-east Asia: reliability and random resampling. Biol. J. Linn. Soc. 36, 391-409 (1989)
101.254692	21.929321	Naja kaouthia	China	1891355855	Gbif
101.256096	21.928307	Naja kaouthia	China	2283001315	Gbif
101.2586	6.8471	Naja kaouthia			Wüster, W. & Thorpe, R. S. Population affinities of the asiatic cobra (Naja naja) species complex in south-east Asia: reliability and random resampling. Biol. J. Linn. Soc. 36, 391-409 (1989)
101.3138	6.6434	Naja kaouthia			Wüster, W. & Thorpe, R. S. Population affinities of the asiatic cobra (Naja naja) species complex in south-east Asia: reliability and random resampling. Biol. J. Linn. Soc. 36, 391-409 (1989)
101.315689	6.644456	Naja kaouthia	Malaysia	Stuart, B. & Wogan, G. 2012. 3. The IUCN Red List of Threatened Species 2012: e.T177487A1488122. https://dx.doi.org/10.2305/IUCN.UK.2012-1.RLTS.T177487A1488122.en. Downloaded on 21 November 2020.	IUCN
101.4587221	3.268393972	Naja kaouthia	Malaysia	24252899	iNaturalist
101.4610905	3.26754783	Naja kaouthia	Malaysia	24479833	iNaturalist
101.528515	3.107144	Naja kaouthia	Malaysia	2963815784	Gbif
101.610167	3.121045883	Naja kaouthia	Malaysia	59424040	iNaturalist
101.6108443	3.123401384	Naja kaouthia	Malaysia	57818197	iNaturalist
101.658546	3.561160078	Naja kaouthia	Malaysia	57817817	iNaturalist
101.6653883	3.0821445	Naja kaouthia	Malaysia	29643743	iNaturalist
101.909695	14.487539	Naja kaouthia	Thailand	2006052432	Gbif
101.930962	14.510249	Naja kaouthia	Thailand	2422944467	Gbif
101.9431958	14.50599496	Naja kaouthia	Thailand	17238496	iNaturalist
102.1	14.980556	Naja kaouthia	Thailand	686681105	Gbif
102.111547	19.773283	Naja kaouthia	Lao People's Democratic Republic	Stuart, B. & Wogan, G. 2012. 3. The IUCN Red List of Threatened Species 2012: e.T177487A1488122. https://dx.doi.org/10.2305/IUCN.UK.2012-1.RLTS.T177487A1488122.en. Downloaded on 21 November 2020.	IUCN
102.2541818	6.103022641	Naja kaouthia	Malaysia	6232006	iNaturalist
102.2827	6.0887	Naja kaouthia			Wüster, W. & Thorpe, R. S. Population affinities of the asiatic cobra (Naja naja) species complex in south-east Asia: reliability and random resampling. Biol. J. Linn. Soc. 36, 391-409 (1989)
102.828956	12.030222	Naja kaouthia	Thailand	Stuart, B. & Wogan, G. 2012. 3. The IUCN Red List of Threatened Species 2012: e.T177487A1488122. https://dx.doi.org/10.2305/IUCN.UK.2012-1.RLTS.T177487A1488122.en. Downloaded on 21 November 2020.	IUCN
103.1065967	11.58775833	Naja kaouthia	Cambodia	63564816	iNaturalist
103.129661	19.733839	Naja kaouthia	Lao People's Democratic Republic	Stuart, B. & Wogan, G. 2012. 3. The IUCN Red List of Threatened Species 2012: e.T177487A1488122. https://dx.doi.org/10.2305/IUCN.UK.2012-1.RLTS.T177487A1488122.en. Downloaded on 21 November 2020.	IUCN
103.181911	11.245267	Naja kaouthia	Thailand	Stuart, B. & Wogan, G. 2012. 3. The IUCN Red List of Threatened Species 2012: e.T177487A1488122. https://dx.doi.org/10.2305/IUCN.UK.2012-1.RLTS.T177487A1488122.en. Downloaded on 21 November 2020.	IUCN
103.2948183	10.62261184	Naja kaouthia	Cambodia	48987714	iNaturalist
103.442389	19.654572	Naja kaouthia	Lao People's Democratic Republic	Stuart, B. & Wogan, G. 2012. 3. The IUCN Red List of Threatened Species 2012: e.T177487A1488122. https://dx.doi.org/10.2305/IUCN.UK.2012-1.RLTS.T177487A1488122.en. Downloaded on 21 November 2020.	IUCN
103.614275	11.108364	Naja kaouthia	Cambodia	Stuart, B. & Wogan, G. 2012. 3. The IUCN Red List of Threatened Species 2012: e.T177487A1488122. https://dx.doi.org/10.2305/IUCN.UK.2012-1.RLTS.T177487A1488122.en. Downloaded on 21 November 2020.	IUCN
103.820567	10.675744	Naja kaouthia	Cambodia	Stuart, B. & Wogan, G. 2012. 3. The IUCN Red List of Threatened Species 2012: e.T177487A1488122. https://dx.doi.org/10.2305/IUCN.UK.2012-1.RLTS.T177487A1488122.en. Downloaded on 21 November 2020.	IUCN
103.8680712	13.32098809	Naja kaouthia	Cambodia	64191311	iNaturalist
104.105237	10.757865	Naja kaouthia	Cambodia	Stuart, B. & Wogan, G. 2012. 3. The IUCN Red List of Threatened Species 2012: e.T177487A1488122. https://dx.doi.org/10.2305/IUCN.UK.2012-1.RLTS.T177487A1488122.en. Downloaded on 21 November 2020.	IUCN
104.266786	10.757464	Naja kaouthia	Cambodia	Stuart, B. & Wogan, G. 2012. 3. The IUCN Red List of Threatened Species 2012: e.T177487A1488122. https://dx.doi.org/10.2305/IUCN.UK.2012-1.RLTS.T177487A1488122.en. Downloaded on 21 November 2020.	IUCN
104.346053	19.306536	Naja kaouthia	Lao People's Democratic Republic	Stuart, B. & Wogan, G. 2012. 3. The IUCN Red List of Threatened Species 2012: e.T177487A1488122. https://dx.doi.org/10.2305/IUCN.UK.2012-1.RLTS.T177487A1488122.en. Downloaded on 21 November 2020.	IUCN
104.818075	18.977978	Naja kaouthia	Lao People's Democratic Republic	Stuart, B. & Wogan, G. 2012. 3. The IUCN Red List of Threatened Species 2012: e.T177487A1488122. https://dx.doi.org/10.2305/IUCN.UK.2012-1.RLTS.T177487A1488122.en. Downloaded on 21 November 2020.	IUCN
105.025125	9.724783	Naja kaouthia	Cambodia	Stuart, B. & Wogan, G. 2012. 3. The IUCN Red List of Threatened Species 2012: e.T177487A1488122. https://dx.doi.org/10.2305/IUCN.UK.2012-1.RLTS.T177487A1488122.en. Downloaded on 21 November 2020.	IUCN
105.067178	8.756303	Naja kaouthia	Cambodia	Stuart, B. & Wogan, G. 2012. 3. The IUCN Red List of Threatened Species 2012: e.T177487A1488122. https://dx.doi.org/10.2305/IUCN.UK.2012-1.RLTS.T177487A1488122.en. Downloaded on 21 November 2020.	IUCN
105.077275	10.113036	Naja kaouthia	Cambodia	Stuart, B. & Wogan, G. 2012. 3. The IUCN Red List of Threatened Species 2012: e.T177487A1488122. https://dx.doi.org/10.2305/IUCN.UK.2012-1.RLTS.T177487A1488122.en. Downloaded on 21 November 2020.	IUCN
105.407586	18.755447	Naja kaouthia	Viet Nam	Stuart, B. & Wogan, G. 2012. 3. The IUCN Red List of Threatened Species 2012: e.T177487A1488122. https://dx.doi.org/10.2305/IUCN.UK.2012-1.RLTS.T177487A1488122.en. Downloaded on 21 November 2020.	IUCN
106.071364	18.265044	Naja kaouthia	Viet Nam	Stuart, B. & Wogan, G. 2012. 3. The IUCN Red List of Threatened Species 2012: e.T177487A1488122. https://dx.doi.org/10.2305/IUCN.UK.2012-1.RLTS.T177487A1488122.en. Downloaded on 21 November 2020.	IUCN
106.261972	18.114822	Naja kaouthia	Viet Nam	Stuart, B. & Wogan, G. 2012. 3. The IUCN Red List of Threatened Species 2012: e.T177487A1488122. https://dx.doi.org/10.2305/IUCN.UK.2012-1.RLTS.T177487A1488122.en. Downloaded on 21 November 2020.	IUCN
106.410811	17.898367	Naja kaouthia	Viet Nam	Stuart, B. & Wogan, G. 2012. 3. The IUCN Red List of Threatened Species 2012: e.T177487A1488122. https://dx.doi.org/10.2305/IUCN.UK.2012-1.RLTS.T177487A1488122.en. Downloaded on 21 November 2020.	IUCN
106.4568	17.701203	Naja kaouthia	Viet Nam	Stuart, B. & Wogan, G. 2012. 3. The IUCN Red List of Threatened Species 2012: e.T177487A1488122. https://dx.doi.org/10.2305/IUCN.UK.2012-1.RLTS.T177487A1488122.en. Downloaded on 21 November 2020.	IUCN
106.525919	17.540136	Naja kaouthia	Viet Nam	Stuart, B. & Wogan, G. 2012. 3. The IUCN Red List of Threatened Species 2012: e.T177487A1488122. https://dx.doi.org/10.2305/IUCN.UK.2012-1.RLTS.T177487A1488122.en. Downloaded on 21 November 2020.	IUCN
106.841531	17.206317	Naja kaouthia	Viet Nam	Stuart, B. & Wogan, G. 2012. 3. The IUCN Red List of Threatened Species 2012: e.T177487A1488122. https://dx.doi.org/10.2305/IUCN.UK.2012-1.RLTS.T177487A1488122.en. Downloaded on 21 November 2020.	IUCN
107.066969	11.351569	Naja kaouthia	Viet Nam	2557801804	Gbif
107.087033	17.053519	Naja kaouthia	Viet Nam	Stuart, B. & Wogan, G. 2012. 3. The IUCN Red List of Threatened Species 2012: e.T177487A1488122. https://dx.doi.org/10.2305/IUCN.UK.2012-1.RLTS.T177487A1488122.en. Downloaded on 21 November 2020.	IUCN
107.674419	16.091942	Naja kaouthia	Viet Nam	Stuart, B. & Wogan, G. 2012. 3. The IUCN Red List of Threatened Species 2012: e.T177487A1488122. https://dx.doi.org/10.2305/IUCN.UK.2012-1.RLTS.T177487A1488122.en. Downloaded on 21 November 2020.	IUCN
108.47491	11.853102	Naja kaouthia	Viet Nam	2366151765	Gbif
108.617469	11.381106	Naja kaouthia	Viet Nam	Stuart, B. & Wogan, G. 2012. 3. The IUCN Red List of Threatened Species 2012: e.T177487A1488122. https://dx.doi.org/10.2305/IUCN.UK.2012-1.RLTS.T177487A1488122.en. Downloaded on 21 November 2020.	IUCN
108.7	13.06666	Naja kaouthia	Viet Nam	1145532697	Gbif
108.943444	14.212294	Naja kaouthia	Viet Nam	Stuart, B. & Wogan, G. 2012. 3. The IUCN Red List of Threatened Species 2012: e.T177487A1488122. https://dx.doi.org/10.2305/IUCN.UK.2012-1.RLTS.T177487A1488122.en. Downloaded on 21 November 2020.	IUCN
101.2557131	21.92917764	Naja atra	China	26373401	iNaturalist
101.483164	21.279808	Naja atra	Lao People's Democratic Republic	Ji, X. & Li, P. 2014. 4. The IUCN Red List of Threatened Species 2014: e.T192109A2040894. https://dx.doi.org/10.2305/IUCN.UK.2014-3.RLTS.T192109A2040894.en. Downloaded on 21 November 2020.	IUCN
101.68005	20.207075	Naja atra	Lao People's Democratic Republic	Ji, X. & Li, P. 2014. 4. The IUCN Red List of Threatened Species 2014: e.T192109A2040894. https://dx.doi.org/10.2305/IUCN.UK.2014-3.RLTS.T192109A2040894.en. Downloaded on 21 November 2020.	IUCN
101.988436	21.238086	Naja atra	Lao People's Democratic Republic	Ji, X. & Li, P. 2014. 4. The IUCN Red List of Threatened Species 2014: e.T192109A2040894. https://dx.doi.org/10.2305/IUCN.UK.2014-3.RLTS.T192109A2040894.en. Downloaded on 21 November 2020.	IUCN
104.729847	19.619639	Naja atra	Lao People's Democratic Republic	Ji, X. & Li, P. 2014. 4. The IUCN Red List of Threatened Species 2014: e.T192109A2040894. https://dx.doi.org/10.2305/IUCN.UK.2014-3.RLTS.T192109A2040894.en. Downloaded on 21 November 2020.	IUCN
104.959861	18.781681	Naja atra	Viet Nam	Ji, X. & Li, P. 2014. 4. The IUCN Red List of Threatened Species 2014: e.T192109A2040894. https://dx.doi.org/10.2305/IUCN.UK.2014-3.RLTS.T192109A2040894.en. Downloaded on 21 November 2020.	IUCN
105.5124687	20.3965722	Naja atra	Vietnam	27371564	iNaturalist
105.522167	23.583961	Naja atra	China	Ji, X. & Li, P. 2014. 4. The IUCN Red List of Threatened Species 2014: e.T192109A2040894. https://dx.doi.org/10.2305/IUCN.UK.2014-3.RLTS.T192109A2040894.en. Downloaded on 21 November 2020.	IUCN
105.64361	21.45361	Naja atra	Viet Nam	1145537458	Gbif
105.7599954	20.37509728	Naja atra	Vietnam	38736979	iNaturalist
106.460089	20.679864	Naja atra	China	Ji, X. & Li, P. 2014. 4. The IUCN Red List of Threatened Species 2014: e.T192109A2040894. https://dx.doi.org/10.2305/IUCN.UK.2014-3.RLTS.T192109A2040894.en. Downloaded on 21 November 2020.	IUCN
106.4775	21.212222	Naja atra	Viet Nam	1211749741	Gbif
106.9879785	20.79462906	Naja atra	Vietnam	62275535	iNaturalist
106.994505	20.7961	Naja atra	Vietnam	24162838	iNaturalist
107.0374034	20.81143051	Naja atra	Vietnam	30524391	iNaturalist
107.772056	27.422733	Naja atra	China	Ji, X. & Li, P. 2014. 4. The IUCN Red List of Threatened Species 2014: e.T192109A2040894. https://dx.doi.org/10.2305/IUCN.UK.2014-3.RLTS.T192109A2040894.en. Downloaded on 21 November 2020.	IUCN
108.421886	30.661225	Naja atra	China	Ji, X. & Li, P. 2014. 4. The IUCN Red List of Threatened Species 2014: e.T192109A2040894. https://dx.doi.org/10.2305/IUCN.UK.2014-3.RLTS.T192109A2040894.en. Downloaded on 21 November 2020.	IUCN
108.661739	30.711436	Naja atra	China	Ji, X. & Li, P. 2014. 4. The IUCN Red List of Threatened Species 2014: e.T192109A2040894. https://dx.doi.org/10.2305/IUCN.UK.2014-3.RLTS.T192109A2040894.en. Downloaded on 21 November 2020.	IUCN
109.55	19.5	Naja atra	China	1145551042	Gbif
109.66429	19.0563	Naja atra	China	1145550970	Gbif
109.74048	19.21959	Naja atra	China	1145551049	Gbif
109.758244	21.982028	Naja atra	China	Ji, X. & Li, P. 2014. 4. The IUCN Red List of Threatened Species 2014: e.T192109A2040894. https://dx.doi.org/10.2305/IUCN.UK.2014-3.RLTS.T192109A2040894.en. Downloaded on 21 November 2020.	IUCN
109.868228	21.335453	Naja atra	China	Ji, X. & Li, P. 2014. 4. The IUCN Red List of Threatened Species 2014: e.T192109A2040894. https://dx.doi.org/10.2305/IUCN.UK.2014-3.RLTS.T192109A2040894.en. Downloaded on 21 November 2020.	IUCN
109.987547	20.507392	Naja atra	China	Ji, X. & Li, P. 2014. 4. The IUCN Red List of Threatened Species 2014: e.T192109A2040894. https://dx.doi.org/10.2305/IUCN.UK.2014-3.RLTS.T192109A2040894.en. Downloaded on 21 November 2020.	IUCN
110.186036	26.616003	Naja atra	China	2963839806	Gbif
110.267203	20.301353	Naja atra	China	Ji, X. & Li, P. 2014. 4. The IUCN Red List of Threatened Species 2014: e.T192109A2040894. https://dx.doi.org/10.2305/IUCN.UK.2014-3.RLTS.T192109A2040894.en. Downloaded on 21 November 2020.	IUCN
110.318	19.7	Naja atra	China	476650167	Gbif
110.365422	21.222128	Naja atra	China	Ji, X. & Li, P. 2014. 4. The IUCN Red List of Threatened Species 2014: e.T192109A2040894. https://dx.doi.org/10.2305/IUCN.UK.2014-3.RLTS.T192109A2040894.en. Downloaded on 21 November 2020.	IUCN
110.560478	19.951466	Naja atra	China	2814404808	Gbif
111.124578	30.742992	Naja atra	China	Ji, X. & Li, P. 2014. 4. The IUCN Red List of Threatened Species 2014: e.T192109A2040894. https://dx.doi.org/10.2305/IUCN.UK.2014-3.RLTS.T192109A2040894.en. Downloaded on 21 November 2020.	IUCN
111.253052	27.586198	Naja atra	China	KF698946	https://www.tandfonline.com/doi/abs/10.3109/19401736.2014.905828?journalCode=imdn21
112.337092	28.085956	Naja atra	China	Ji, X. & Li, P. 2014. 4. The IUCN Red List of Threatened Species 2014: e.T192109A2040894. https://dx.doi.org/10.2305/IUCN.UK.2014-3.RLTS.T192109A2040894.en. Downloaded on 21 November 2020.	IUCN
112.48	22.15	Naja atra	China	JN833603	NCBI
113.2950534	23.10150759	Naja atra	China	52740816	iNaturalist
113.298865	23.175902	Naja atra	China	2802834870	Gbif
113.451097	22.274856	Naja atra	Macao	Ji, X. & Li, P. 2014. 4. The IUCN Red List of Threatened Species 2014: e.T192109A2040894. https://dx.doi.org/10.2305/IUCN.UK.2014-3.RLTS.T192109A2040894.en. Downloaded on 21 November 2020.	IUCN
113.4518904	22.10443292	Naja atra	Macao	45305309	iNaturalist
113.544767	22.226107	Naja atra	China	2882962679	Gbif
113.568012	22.16006	Naja atra	Macao	2860153040	Gbif
113.609619	24.272005	Naja atra	China	N980078	https://journals.plos.org/plosone/article?id=10.1371/journal.pone.0039256#pone.0039256.s006
113.636417	22.422039	Naja atra	China	2814059433	Gbif
113.811597	22.405487	Naja atra	China	2265823923	Gbif
113.853103	22.253437	Naja atra	Hong Kong	2963752006	Gbif
113.937848	22.234452	Naja atra	Hong Kong	54615772	iNaturalist
113.946537	22.429005	Naja atra	Hong Kong	1935612814	Gbif
113.968756	22.34232685	Naja atra	Hong Kong	57099756	iNaturalist
113.986137	22.573124	Naja atra	China	2294625232	Gbif
113.989091	22.194916	Naja atra	China	476645743	Gbif
113.9978033	22.26871333	Naja atra	Hong Kong	44861874	iNaturalist
114.0071032	22.20570623	Naja atra	Hong Kong	46974290	iNaturalist
114.030659	22.496617	Naja atra	China	2237451479	Gbif
114.069799	22.421872	Naja atra	Hong Kong	2856654035	Gbif
114.0866667	22.41638889	Naja atra	Hong Kong	18618814	iNaturalist
114.1014138	22.25049668	Naja atra	Hong Kong	46974271	iNaturalist
114.112383	22.495067	Naja atra	Hong Kong	Ji, X. & Li, P. 2014. 4. The IUCN Red List of Threatened Species 2014: e.T192109A2040894. https://dx.doi.org/10.2305/IUCN.UK.2014-3.RLTS.T192109A2040894.en. Downloaded on 21 November 2020.	IUCN
114.12647	22.440126	Naja atra	Hong Kong	1702453507	Gbif
114.134474	22.536855	Naja atra	Hong Kong	2236253364	Gbif
114.137122	22.875438	Naja atra	China	2823096083	Gbif
114.145542	22.388541	Naja atra	Hong Kong	5181899	iNaturalist
114.1535205	22.32306576	Naja atra	Hong Kong	58409644	iNaturalist
114.157697	22.372018	Naja atra	Hong Kong	2856494091	Gbif
114.163906	22.25641	Naja atra	Hong Kong	2850999940	Gbif
114.1723856	22.50202564	Naja atra	Hong Kong	32390902	iNaturalist
114.1980682	22.40027371	Naja atra	Hong Kong	65200780	iNaturalist
114.205928	23.813333	Naja atra	China	Ji, X. & Li, P. 2014. 4. The IUCN Red List of Threatened Species 2014: e.T192109A2040894. https://dx.doi.org/10.2305/IUCN.UK.2014-3.RLTS.T192109A2040894.en. Downloaded on 21 November 2020.	IUCN
114.207071	22.258128	Naja atra	Hong Kong	2826493173	Gbif
114.219005	22.546015	Naja atra	Hong Kong	923923441	Gbif
114.2394397	22.43099399	Naja atra	Hong Kong	50055118	iNaturalist
114.329983	22.460635	Naja atra	Hong Kong	1841247063	Gbif
114.36995	22.398216	Naja atra	Hong Kong	2597832068	Gbif
114.514572	22.53726	Naja atra	China	2901562062	Gbif
116.307611	24.638206	Naja atra	China	Ji, X. & Li, P. 2014. 4. The IUCN Red List of Threatened Species 2014: e.T192109A2040894. https://dx.doi.org/10.2305/IUCN.UK.2014-3.RLTS.T192109A2040894.en. Downloaded on 21 November 2020.	IUCN
116.4	24.41667	Naja atra	China	1145551053	Gbif
116.400347	23.304133	Naja atra	China	Ji, X. & Li, P. 2014. 4. The IUCN Red List of Threatened Species 2014: e.T192109A2040894. https://dx.doi.org/10.2305/IUCN.UK.2014-3.RLTS.T192109A2040894.en. Downloaded on 21 November 2020.	IUCN
116.65	23.36667	Naja atra	China	1145551074	Gbif
117.037002	23.419994	Naja atra	China	1039464919	Gbif
117.11667	24.28333	Naja atra	China	1145551115	Gbif
117.801757	29.101398	Naja atra	China	2294624775	Gbif
117.935919	29.850397	Naja atra	China	Ji, X. & Li, P. 2014. 4. The IUCN Red List of Threatened Species 2014: e.T192109A2040894. https://dx.doi.org/10.2305/IUCN.UK.2014-3.RLTS.T192109A2040894.en. Downloaded on 21 November 2020.	IUCN
118.384606	27.867406	Naja atra	China	Ji, X. & Li, P. 2014. 4. The IUCN Red List of Threatened Species 2014: e.T192109A2040894. https://dx.doi.org/10.2305/IUCN.UK.2014-3.RLTS.T192109A2040894.en. Downloaded on 21 November 2020.	IUCN
119.933781	26.156614	Naja atra	China	1864127890	Gbif
119.979848	26.218309	Naja atra	China	1864115089	Gbif
119.9931569	26.22483463	Naja atra	Taiwan	41971223	iNaturalist
120.022456	26.898433	Naja atra	China	Ji, X. & Li, P. 2014. 4. The IUCN Red List of Threatened Species 2014: e.T192109A2040894. https://dx.doi.org/10.2305/IUCN.UK.2014-3.RLTS.T192109A2040894.en. Downloaded on 21 November 2020.	IUCN
120.1415842	26.5471934	Naja atra	China	42770553	iNaturalist
120.1606833	23.50870833	Naja atra	Taiwan	32394533	iNaturalist
120.190762	23.056944	Naja atra	Taiwan	1864152848	Gbif
120.2230737	22.97166946	Naja atra	Taiwan	21475104	iNaturalist
120.248488	23.643688	Naja atra	Taiwan	2864704075	Gbif
120.29001	23.29359	Naja atra	Taiwan	1864152584	Gbif
120.31543	23.94744	Naja atra	Taiwan	1864128050	Gbif
120.376283	23.239217	Naja atra	Taiwan	1864115370	Gbif
120.39428	24.08365	Naja atra	Taiwan	1864147262	Gbif
120.42807	23.57586	Naja atra	Taiwan	1864142828	Gbif
120.434395	22.727708	Naja atra	Taiwan	1864113936	Gbif
120.54625	24.11148	Naja atra	Taiwan	1864154763	Gbif
120.55337	24.32663	Naja atra	Taiwan	1864153166	Gbif
120.6262816	24.1821293	Naja atra	Taiwan	63473929	iNaturalist
120.6653	23.01311	Naja atra	Taiwan	1864155333	Gbif
120.6802567	24.38782	Naja atra	Taiwan	19167668	iNaturalist
120.714835	22.20701	Naja atra	Taiwan	1864127324	Gbif
120.768538	23.878301	Naja atra	Taiwan	1864123710	Gbif
120.836388	24.356576	Naja atra	Taiwan	1864120513	Gbif
120.858681	23.990572	Naja atra	Taiwan	1864152784	Gbif
120.887402	24.219193	Naja atra	Taiwan	1864116726	Gbif
120.920847	24.839789	Naja atra	Taiwan	1864114171	Gbif
120.934654	24.466569	Naja atra	Taiwan	1864130085	Gbif
120.99295	24.79193333	Naja atra	Taiwan	39925161	iNaturalist
121.0411351	23.83156316	Naja atra	Taiwan	1145550979	Gbif
121.06089	24.92319	Naja atra	Taiwan	1864147288	Gbif
121.091833	22.824333	Naja atra	Taiwan	1864132731	Gbif
121.12445	24.9906	Naja atra	Taiwan	1864124974	Gbif
121.145737	24.042615	Naja atra	Taiwan	1864117005	Gbif
121.197556	23.111889	Naja atra	Taiwan	1864116157	Gbif
121.241739	23.184961	Naja atra	Taiwan	2963772568	Gbif
121.31431	25.05634	Naja atra	Taiwan	1864153043	Gbif
121.388397	23.529314	Naja atra	Taiwan	1864114179	Gbif
121.391944	24.768928	Naja atra	Taiwan	Ji, X. & Li, P. 2014. 4. The IUCN Red List of Threatened Species 2014: e.T192109A2040894. https://dx.doi.org/10.2305/IUCN.UK.2014-3.RLTS.T192109A2040894.en. Downloaded on 21 November 2020.	IUCN
121.4161322	25.16395518	Naja atra	Taiwan	18209739	iNaturalist
121.51038	23.86958	Naja atra	Taiwan	1864153439	Gbif
121.581699	25.101556	Naja atra	Taiwan	2540760998	Gbif
121.607963	25.217507	Naja atra	Taiwan	1864114256	Gbif
121.61581	24.09633	Naja atra	Taiwan	1864135436	Gbif
121.64002	24.133832	Naja atra	Taiwan	1864132470	Gbif
121.7306721	25.12812325	Naja atra	Taiwan	25852871	iNaturalist
121.74937	24.43491	Naja atra	Taiwan	1864148195	Gbif
121.764517	29.808436	Naja atra	China	Ji, X. & Li, P. 2014. 4. The IUCN Red List of Threatened Species 2014: e.T192109A2040894. https://dx.doi.org/10.2305/IUCN.UK.2014-3.RLTS.T192109A2040894.en. Downloaded on 21 November 2020.	IUCN
121.8547368	24.61464797	Naja atra	Taiwan	19690584	iNaturalist
97.9304	19.3141	Naja siamensis			Wüster, W., Warrell, D. A., Cox, M. J., Jintakune, P. & Nabhitabhata, J. Redescription of Naja siamensis (Serpentes: Elapidae), a widely overlooked spitting cobra from S.E. Asia: geographic variation, medical importance and designation of a neotype. J. Zool. 243, 771–788 (1997)
97.9912	19.137883	Naja siamensis	Myanmar	Stuart, B., Thy, N., Chan-Ard, T., Nguyen, T.Q. & Bain, R. 2012. 5. The IUCN Red List of Threatened Species 2012: e.T177488A1488437. https://dx.doi.org/10.2305/IUCN.UK.2012-1.RLTS.T177488A1488437.en. Downloaded on 21 November 2020.	IUCN
98.785922	15.131625	Naja siamensis	Thailand	Stuart, B., Thy, N., Chan-Ard, T., Nguyen, T.Q. & Bain, R. 2012. 5. The IUCN Red List of Threatened Species 2012: e.T177488A1488437. https://dx.doi.org/10.2305/IUCN.UK.2012-1.RLTS.T177488A1488437.en. Downloaded on 21 November 2020.	IUCN
99.0012	18.8145	Naja siamensis			Wüster, W., Warrell, D. A., Cox, M. J., Jintakune, P. & Nabhitabhata, J. Redescription of Naja siamensis (Serpentes: Elapidae), a widely overlooked spitting cobra from S.E. Asia: geographic variation, medical importance and designation of a neotype. J. Zool. 243, 771–788 (1997)
99.1677	14.121	Naja siamensis			Wüster, W., Warrell, D. A., Cox, M. J., Jintakune, P. & Nabhitabhata, J. Redescription of Naja siamensis (Serpentes: Elapidae), a widely overlooked spitting cobra from S.E. Asia: geographic variation, medical importance and designation of a neotype. J. Zool. 243, 771–788 (1997)
99.29001587	15.53762497	Naja siamensis	Thailand	54616264	iNaturalist
99.3581	18.3326	Naja siamensis			Wüster, W., Warrell, D. A., Cox, M. J., Jintakune, P. & Nabhitabhata, J. Redescription of Naja siamensis (Serpentes: Elapidae), a widely overlooked spitting cobra from S.E. Asia: geographic variation, medical importance and designation of a neotype. J. Zool. 243, 771–788 (1997)
99.416429	14.768479	Naja siamensis	Thailand	2859989303	Gbif
99.466736	12.840047	Naja siamensis	Thailand	Stuart, B., Thy, N., Chan-Ard, T., Nguyen, T.Q. & Bain, R. 2012. 5. The IUCN Red List of Threatened Species 2012: e.T177488A1488437. https://dx.doi.org/10.2305/IUCN.UK.2012-1.RLTS.T177488A1488437.en. Downloaded on 21 November 2020.	IUCN
99.5663	14.0258	Naja siamensis			Wüster, W., Warrell, D. A., Cox, M. J., Jintakune, P. & Nabhitabhata, J. Redescription of Naja siamensis (Serpentes: Elapidae), a widely overlooked spitting cobra from S.E. Asia: geographic variation, medical importance and designation of a neotype. J. Zool. 243, 771–788 (1997)
99.6317	16.4885	Naja siamensis			Wüster, W., Warrell, D. A., Cox, M. J., Jintakune, P. & Nabhitabhata, J. Redescription of Naja siamensis (Serpentes: Elapidae), a widely overlooked spitting cobra from S.E. Asia: geographic variation, medical importance and designation of a neotype. J. Zool. 243, 771–788 (1997)
99.871047	13.890544	Naja siamensis	Thailand	Stuart, B., Thy, N., Chan-Ard, T., Nguyen, T.Q. & Bain, R. 2012. 5. The IUCN Red List of Threatened Species 2012: e.T177488A1488437. https://dx.doi.org/10.2305/IUCN.UK.2012-1.RLTS.T177488A1488437.en. Downloaded on 21 November 2020.	IUCN
99.911356	19.169038	Naja siamensis	Thailand	2579249031	Gbif
99.9589	20.1886	Naja siamensis			Wüster, W., Warrell, D. A., Cox, M. J., Jintakune, P. & Nabhitabhata, J. Redescription of Naja siamensis (Serpentes: Elapidae), a widely overlooked spitting cobra from S.E. Asia: geographic variation, medical importance and designation of a neotype. J. Zool. 243, 771–788 (1997)
99.9648	14.3649	Naja siamensis			Wüster, W., Warrell, D. A., Cox, M. J., Jintakune, P. & Nabhitabhata, J. Redescription of Naja siamensis (Serpentes: Elapidae), a widely overlooked spitting cobra from S.E. Asia: geographic variation, medical importance and designation of a neotype. J. Zool. 243, 771–788 (1997)
99.9886	13.0919	Naja siamensis			Wüster, W., Warrell, D. A., Cox, M. J., Jintakune, P. & Nabhitabhata, J. Redescription of Naja siamensis (Serpentes: Elapidae), a widely overlooked spitting cobra from S.E. Asia: geographic variation, medical importance and designation of a neotype. J. Zool. 243, 771–788 (1997)
100.1076	15.3464	Naja siamensis			Wüster, W., Warrell, D. A., Cox, M. J., Jintakune, P. & Nabhitabhata, J. Redescription of Naja siamensis (Serpentes: Elapidae), a widely overlooked spitting cobra from S.E. Asia: geographic variation, medical importance and designation of a neotype. J. Zool. 243, 771–788 (1997)
100.1136	17.6307	Naja siamensis			Wüster, W., Warrell, D. A., Cox, M. J., Jintakune, P. & Nabhitabhata, J. Redescription of Naja siamensis (Serpentes: Elapidae), a widely overlooked spitting cobra from S.E. Asia: geographic variation, medical importance and designation of a neotype. J. Zool. 243, 771–788 (1997)
100.173	15.6676	Naja siamensis			Wüster, W., Warrell, D. A., Cox, M. J., Jintakune, P. & Nabhitabhata, J. Redescription of Naja siamensis (Serpentes: Elapidae), a widely overlooked spitting cobra from S.E. Asia: geographic variation, medical importance and designation of a neotype. J. Zool. 243, 771–788 (1997)
100.1849	14.4541	Naja siamensis			Wüster, W., Warrell, D. A., Cox, M. J., Jintakune, P. & Nabhitabhata, J. Redescription of Naja siamensis (Serpentes: Elapidae), a widely overlooked spitting cobra from S.E. Asia: geographic variation, medical importance and designation of a neotype. J. Zool. 243, 771–788 (1997)
100.1968	17.9638	Naja siamensis			Wüster, W., Warrell, D. A., Cox, M. J., Jintakune, P. & Nabhitabhata, J. Redescription of Naja siamensis (Serpentes: Elapidae), a widely overlooked spitting cobra from S.E. Asia: geographic variation, medical importance and designation of a neotype. J. Zool. 243, 771–788 (1997)
100.2385	16.8038	Naja siamensis			Wüster, W., Warrell, D. A., Cox, M. J., Jintakune, P. & Nabhitabhata, J. Redescription of Naja siamensis (Serpentes: Elapidae), a widely overlooked spitting cobra from S.E. Asia: geographic variation, medical importance and designation of a neotype. J. Zool. 243, 771–788 (1997)
100.318742	20.017436	Naja siamensis	Thailand	Stuart, B., Thy, N., Chan-Ard, T., Nguyen, T.Q. & Bain, R. 2012. 5. The IUCN Red List of Threatened Species 2012: e.T177488A1488437. https://dx.doi.org/10.2305/IUCN.UK.2012-1.RLTS.T177488A1488437.en. Downloaded on 21 November 2020.	IUCN
100.405	15.2393	Naja siamensis			Wüster, W., Warrell, D. A., Cox, M. J., Jintakune, P. & Nabhitabhata, J. Redescription of Naja siamensis (Serpentes: Elapidae), a widely overlooked spitting cobra from S.E. Asia: geographic variation, medical importance and designation of a neotype. J. Zool. 243, 771–788 (1997)
100.4705	14.8527	Naja siamensis			Wüster, W., Warrell, D. A., Cox, M. J., Jintakune, P. & Nabhitabhata, J. Redescription of Naja siamensis (Serpentes: Elapidae), a widely overlooked spitting cobra from S.E. Asia: geographic variation, medical importance and designation of a neotype. J. Zool. 243, 771–788 (1997)
100.762	15.0668	Naja siamensis			Wüster, W., Warrell, D. A., Cox, M. J., Jintakune, P. & Nabhitabhata, J. Redescription of Naja siamensis (Serpentes: Elapidae), a widely overlooked spitting cobra from S.E. Asia: geographic variation, medical importance and designation of a neotype. J. Zool. 243, 771–788 (1997)
101.0237	13.1989	Naja siamensis			Wüster, W., Warrell, D. A., Cox, M. J., Jintakune, P. & Nabhitabhata, J. Redescription of Naja siamensis (Serpentes: Elapidae), a widely overlooked spitting cobra from S.E. Asia: geographic variation, medical importance and designation of a neotype. J. Zool. 243, 771–788 (1997)
101.077633	18.638608	Naja siamensis	Thailand	Stuart, B., Thy, N., Chan-Ard, T., Nguyen, T.Q. & Bain, R. 2012. 5. The IUCN Red List of Threatened Species 2012: e.T177488A1488437. https://dx.doi.org/10.2305/IUCN.UK.2012-1.RLTS.T177488A1488437.en. Downloaded on 21 November 2020.	IUCN
101.0779598	13.69041947	Naja siamensis	Thailand	55587927	iNaturalist
101.2735	16.78	Naja siamensis			Wüster, W., Warrell, D. A., Cox, M. J., Jintakune, P. & Nabhitabhata, J. Redescription of Naja siamensis (Serpentes: Elapidae), a widely overlooked spitting cobra from S.E. Asia: geographic variation, medical importance and designation of a neotype. J. Zool. 243, 771–788 (1997)
101.2914	12.9848	Naja siamensis			Wüster, W., Warrell, D. A., Cox, M. J., Jintakune, P. & Nabhitabhata, J. Redescription of Naja siamensis (Serpentes: Elapidae), a widely overlooked spitting cobra from S.E. Asia: geographic variation, medical importance and designation of a neotype. J. Zool. 243, 771–788 (1997)
101.358269	13.331875	Naja siamensis	Thailand	Stuart, B., Thy, N., Chan-Ard, T., Nguyen, T.Q. & Bain, R. 2012. 5. The IUCN Red List of Threatened Species 2012: e.T177488A1488437. https://dx.doi.org/10.2305/IUCN.UK.2012-1.RLTS.T177488A1488437.en. Downloaded on 21 November 2020.	IUCN
101.4356937	14.40164617	Naja siamensis	Thailand	29496722	iNaturalist
101.4461	15.3999	Naja siamensis			Wüster, W., Warrell, D. A., Cox, M. J., Jintakune, P. & Nabhitabhata, J. Redescription of Naja siamensis (Serpentes: Elapidae), a widely overlooked spitting cobra from S.E. Asia: geographic variation, medical importance and designation of a neotype. J. Zool. 243, 771–788 (1997)
101.9700061	14.51849229	Naja siamensis	Thailand	32460529	iNaturalist
101.996856	14.457173	Naja siamensis	Thailand	1883514179	Gbif
102.0171176	14.19465878	Naja siamensis	Thailand	65227765	iNaturalist
102.1106	12.5278	Naja siamensis			Wüster, W., Warrell, D. A., Cox, M. J., Jintakune, P. & Nabhitabhata, J. Redescription of Naja siamensis (Serpentes: Elapidae), a widely overlooked spitting cobra from S.E. Asia: geographic variation, medical importance and designation of a neotype. J. Zool. 243, 771–788 (1997)
102.1302	16.4885	Naja siamensis			Wüster, W., Warrell, D. A., Cox, M. J., Jintakune, P. & Nabhitabhata, J. Redescription of Naja siamensis (Serpentes: Elapidae), a widely overlooked spitting cobra from S.E. Asia: geographic variation, medical importance and designation of a neotype. J. Zool. 243, 771–788 (1997)
102.2134	15.6438	Naja siamensis			Wüster, W., Warrell, D. A., Cox, M. J., Jintakune, P. & Nabhitabhata, J. Redescription of Naja siamensis (Serpentes: Elapidae), a widely overlooked spitting cobra from S.E. Asia: geographic variation, medical importance and designation of a neotype. J. Zool. 243, 771–788 (1997)
102.3265	14.579	Naja siamensis			Wüster, W., Warrell, D. A., Cox, M. J., Jintakune, P. & Nabhitabhata, J. Redescription of Naja siamensis (Serpentes: Elapidae), a widely overlooked spitting cobra from S.E. Asia: geographic variation, medical importance and designation of a neotype. J. Zool. 243, 771–788 (1997)
102.4637207	17.68253381	Naja siamensis	Thailand	10349462	iNaturalist
102.4811	12.384	Naja siamensis			Wüster, W., Warrell, D. A., Cox, M. J., Jintakune, P. & Nabhitabhata, J. Redescription of Naja siamensis (Serpentes: Elapidae), a widely overlooked spitting cobra from S.E. Asia: geographic variation, medical importance and designation of a neotype. J. Zool. 243, 771–788 (1997)
102.6826	12.5347	Naja siamensis			Wüster, W., Warrell, D. A., Cox, M. J., Jintakune, P. & Nabhitabhata, J. Redescription of Naja siamensis (Serpentes: Elapidae), a widely overlooked spitting cobra from S.E. Asia: geographic variation, medical importance and designation of a neotype. J. Zool. 243, 771–788 (1997)
102.7488	16.0602	Naja siamensis			Wüster, W., Warrell, D. A., Cox, M. J., Jintakune, P. & Nabhitabhata, J. Redescription of Naja siamensis (Serpentes: Elapidae), a widely overlooked spitting cobra from S.E. Asia: geographic variation, medical importance and designation of a neotype. J. Zool. 243, 771–788 (1997)
102.7667	17.3808	Naja siamensis			Wüster, W., Warrell, D. A., Cox, M. J., Jintakune, P. & Nabhitabhata, J. Redescription of Naja siamensis (Serpentes: Elapidae), a widely overlooked spitting cobra from S.E. Asia: geographic variation, medical importance and designation of a neotype. J. Zool. 243, 771–788 (1997)
102.7908949	17.43780938	Naja siamensis	Thailand	25661050	iNaturalist
102.8321	16.6848	Naja siamensis			Wüster, W., Warrell, D. A., Cox, M. J., Jintakune, P. & Nabhitabhata, J. Redescription of Naja siamensis (Serpentes: Elapidae), a widely overlooked spitting cobra from S.E. Asia: geographic variation, medical importance and designation of a neotype. J. Zool. 243, 771–788 (1997)
102.932041	15.0453952	Naja siamensis	Thailand	10002675	iNaturalist
102.974147	18.130022	Naja siamensis	Lao People's Democratic Republic	Stuart, B., Thy, N., Chan-Ard, T., Nguyen, T.Q. & Bain, R. 2012. 5. The IUCN Red List of Threatened Species 2012: e.T177488A1488437. https://dx.doi.org/10.2305/IUCN.UK.2012-1.RLTS.T177488A1488437.en. Downloaded on 21 November 2020.	IUCN
103.0641	15.275	Naja siamensis			Wüster, W., Warrell, D. A., Cox, M. J., Jintakune, P. & Nabhitabhata, J. Redescription of Naja siamensis (Serpentes: Elapidae), a widely overlooked spitting cobra from S.E. Asia: geographic variation, medical importance and designation of a neotype. J. Zool. 243, 771–788 (1997)
103.119601	11.598679	Naja siamensis	Cambodia	2963849934	Gbif
103.123681	11.5917	Naja siamensis	Cambodia	2445122710	Gbif
103.2955	11.336114	Naja siamensis	Cambodia	Stuart, B., Thy, N., Chan-Ard, T., Nguyen, T.Q. & Bain, R. 2012. 5. The IUCN Red List of Threatened Species 2012: e.T177488A1488437. https://dx.doi.org/10.2305/IUCN.UK.2012-1.RLTS.T177488A1488437.en. Downloaded on 21 November 2020.	IUCN
103.8017	16.0781	Naja siamensis			Wüster, W., Warrell, D. A., Cox, M. J., Jintakune, P. & Nabhitabhata, J. Redescription of Naja siamensis (Serpentes: Elapidae), a widely overlooked spitting cobra from S.E. Asia: geographic variation, medical importance and designation of a neotype. J. Zool. 243, 771–788 (1997)
103.9504	15.3345	Naja siamensis			Wüster, W., Warrell, D. A., Cox, M. J., Jintakune, P. & Nabhitabhata, J. Redescription of Naja siamensis (Serpentes: Elapidae), a widely overlooked spitting cobra from S.E. Asia: geographic variation, medical importance and designation of a neotype. J. Zool. 243, 771–788 (1997)
104.0827383	17.22446999	Naja siamensis	Thailand	62873999	iNaturalist
104.123	17.1013	Naja siamensis			Wüster, W., Warrell, D. A., Cox, M. J., Jintakune, P. & Nabhitabhata, J. Redescription of Naja siamensis (Serpentes: Elapidae), a widely overlooked spitting cobra from S.E. Asia: geographic variation, medical importance and designation of a neotype. J. Zool. 243, 771–788 (1997)
104.1408	15.7033	Naja siamensis			Wüster, W., Warrell, D. A., Cox, M. J., Jintakune, P. & Nabhitabhata, J. Redescription of Naja siamensis (Serpentes: Elapidae), a widely overlooked spitting cobra from S.E. Asia: geographic variation, medical importance and designation of a neotype. J. Zool. 243, 771–788 (1997)
104.3252	15.0906	Naja siamensis			Wüster, W., Warrell, D. A., Cox, M. J., Jintakune, P. & Nabhitabhata, J. Redescription of Naja siamensis (Serpentes: Elapidae), a widely overlooked spitting cobra from S.E. Asia: geographic variation, medical importance and designation of a neotype. J. Zool. 243, 771–788 (1997)
104.4739	12.4613	Naja siamensis			Wüster, W., Warrell, D. A., Cox, M. J., Jintakune, P. & Nabhitabhata, J. Redescription of Naja siamensis (Serpentes: Elapidae), a widely overlooked spitting cobra from S.E. Asia: geographic variation, medical importance and designation of a neotype. J. Zool. 243, 771–788 (1997)
104.5191	10.4247	Naja siamensis			Wüster, W., Warrell, D. A., Cox, M. J., Jintakune, P. & Nabhitabhata, J. Redescription of Naja siamensis (Serpentes: Elapidae), a widely overlooked spitting cobra from S.E. Asia: geographic variation, medical importance and designation of a neotype. J. Zool. 243, 771–788 (1997)
104.8026	17.356	Naja siamensis			Wüster, W., Warrell, D. A., Cox, M. J., Jintakune, P. & Nabhitabhata, J. Redescription of Naja siamensis (Serpentes: Elapidae), a widely overlooked spitting cobra from S.E. Asia: geographic variation, medical importance and designation of a neotype. J. Zool. 243, 771–788 (1997)
105.272933	9.068444	Naja siamensis	Cambodia	Stuart, B., Thy, N., Chan-Ard, T., Nguyen, T.Q. & Bain, R. 2012. 5. The IUCN Red List of Threatened Species 2012: e.T177488A1488437. https://dx.doi.org/10.2305/IUCN.UK.2012-1.RLTS.T177488A1488437.en. Downloaded on 21 November 2020.	IUCN
105.416708	10.077206	Naja siamensis	Cambodia	Stuart, B., Thy, N., Chan-Ard, T., Nguyen, T.Q. & Bain, R. 2012. 5. The IUCN Red List of Threatened Species 2012: e.T177488A1488437. https://dx.doi.org/10.2305/IUCN.UK.2012-1.RLTS.T177488A1488437.en. Downloaded on 21 November 2020.	IUCN
105.783333	14.30329	Naja siamensis	Laos	1830949008	Gbif
105.969153	17.30215	Naja siamensis	Vietnam	Stuart, B., Thy, N., Chan-Ard, T., Nguyen, T.Q. & Bain, R. 2012. 5. The IUCN Red List of Threatened Species 2012: e.T177488A1488437. https://dx.doi.org/10.2305/IUCN.UK.2012-1.RLTS.T177488A1488437.en. Downloaded on 21 November 2020.	IUCN
106.6872	10.7626	Naja siamensis			Wüster, W., Warrell, D. A., Cox, M. J., Jintakune, P. & Nabhitabhata, J. Redescription of Naja siamensis (Serpentes: Elapidae), a widely overlooked spitting cobra from S.E. Asia: geographic variation, medical importance and designation of a neotype. J. Zool. 243, 771–788 (1997)
107.073214	11.341828	Naja siamensis	Vietnam	2423230500	Gbif
107.4277773	11.4212891	Naja siamensis	Vietnam	27313888	iNaturalist
108.0649	10.9196	Naja siamensis			Wüster, W., Warrell, D. A., Cox, M. J., Jintakune, P. & Nabhitabhata, J. Redescription of Naja siamensis (Serpentes: Elapidae), a widely overlooked spitting cobra from S.E. Asia: geographic variation, medical importance and designation of a neotype. J. Zool. 243, 771–788 (1997)
108.1305262	11.2439322	Naja siamensis	Vietnam	33373588	iNaturalist
108.1369375	11.0695016	Naja siamensis	Vietnam	41093302	iNaturalist
108.653278	15.03625	Naja siamensis	Vietnam	Stuart, B., Thy, N., Chan-Ard, T., Nguyen, T.Q. & Bain, R. 2012. 5. The IUCN Red List of Threatened Species 2012: e.T177488A1488437. https://dx.doi.org/10.2305/IUCN.UK.2012-1.RLTS.T177488A1488437.en. Downloaded on 21 November 2020.	IUCN
108.703728	12.368189	Naja siamensis	Vietnam	Stuart, B., Thy, N., Chan-Ard, T., Nguyen, T.Q. & Bain, R. 2012. 5. The IUCN Red List of Threatened Species 2012: e.T177488A1488437. https://dx.doi.org/10.2305/IUCN.UK.2012-1.RLTS.T177488A1488437.en. Downloaded on 21 November 2020.	IUCN
109.15	11.8405	Naja siamensis			Wüster, W., Warrell, D. A., Cox, M. J., Jintakune, P. & Nabhitabhata, J. Redescription of Naja siamensis (Serpentes: Elapidae), a widely overlooked spitting cobra from S.E. Asia: geographic variation, medical importance and designation of a neotype. J. Zool. 243, 771–788 (1997)
94.204692	21.288481	Naja mandalayensis	Myanmar	Wogan, G. & Stuart, B. 2012. 6. The IUCN Red List of Threatened Species 2012: e.T192227A2058297. https://dx.doi.org/10.2305/IUCN.UK.2012-1.RLTS.T192227A2058297.en. Downloaded on 21 November 2020.	Gbif
94.281542	22.036197	Naja mandalayensis	Myanmar	Wogan, G. & Stuart, B. 2012. 6. The IUCN Red List of Threatened Species 2012: e.T192227A2058297. https://dx.doi.org/10.2305/IUCN.UK.2012-1.RLTS.T192227A2058297.en. Downloaded on 21 November 2020.	Gbif
94.379783	22.663981	Naja mandalayensis	Myanmar	Wogan, G. & Stuart, B. 2012. 6. The IUCN Red List of Threatened Species 2012: e.T192227A2058297. https://dx.doi.org/10.2305/IUCN.UK.2012-1.RLTS.T192227A2058297.en. Downloaded on 21 November 2020.	Gbif
94.568083	20.3197	Naja mandalayensis	Mayanmar	543601400	Gbif
94.692633	20.296083	Naja mandalayensis	Mayanmar	543567519	Gbif
94.741556	20.301167	Naja mandalayensis	Mayanmar	543567408	Gbif
94.768472	22.085611	Naja mandalayensis	Mayanmar	543569355	Gbif
94.857694	22.086972	Naja mandalayensis	Mayanmar	543569316	Gbif
94.858444	22.086944	Naja mandalayensis	Mayanmar	543569435	Gbif
94.902361	22.097639	Naja mandalayensis	Mayanmar	543569432	Gbif
94.914417	22.086083	Naja mandalayensis	Mayanmar	543569369	Gbif
95.130778	21.413944	Naja mandalayensis	Mayanmar	543562232	Gbif
95.194583	21.506722	Naja mandalayensis	Mayanmar	543563970	Gbif
95.2	22.13	Naja mandalayensis	Mayanmar	AF155211	Gbif
95.225222	20.824361	Naja mandalayensis	Mayanmar	543567834	Gbif
95.231183	20.908	Naja mandalayensis	Mayanmar	543567777	Gbif
95.34128	22.21824	Naja mandalayensis	Mayanmar	543560147	Gbif
95.572436	22.903108	Naja mandalayensis	Myanmar	Wogan, G. & Stuart, B. 2012. 6. The IUCN Red List of Threatened Species 2012: e.T192227A2058297. https://dx.doi.org/10.2305/IUCN.UK.2012-1.RLTS.T192227A2058297.en. Downloaded on 21 November 2020.	Gbif
95.7378	23.5744	Naja mandalayensis	Mayanmar	1321590275	Gbif
95.787389	21.370972	Naja mandalayensis	Mayanmar	543570059	Gbif
95.791083	21.412	Naja mandalayensis	Mayanmar	543570089	NCBI
95.801667	21.402722	Naja mandalayensis	Mayanmar	543570001	Gbif
95.802167	21.393806	Naja mandalayensis	Mayanmar	543570161	Gbif
95.810611	21.374278	Naja mandalayensis	Mayanmar	543570748	IUCN
96.031233	21.178383	Naja mandalayensis	Myanmar	Wogan, G. & Stuart, B. 2012. 6. The IUCN Red List of Threatened Species 2012: e.T192227A2058297. https://dx.doi.org/10.2305/IUCN.UK.2012-1.RLTS.T192227A2058297.en. Downloaded on 21 November 2020.	IUCN
96.073083	21.329861	Naja mandalayensis	Mayanmar	543557124	IUCN
96.123697	21.442447	Naja mandalayensis	Myanmar	Wogan, G. & Stuart, B. 2012. 6. The IUCN Red List of Threatened Species 2012: e.T192227A2058297. https://dx.doi.org/10.2305/IUCN.UK.2012-1.RLTS.T192227A2058297.en. Downloaded on 21 November 2020.	IUCN
96.133334	21.6	Naja mandalayensis	Mayanmar	543560158	IUCN
96.173333	19.838333	Naja mandalayensis	Mayanmar	543568011	IUCN
96.194472	2.611947	Naja sumatrana	Indonesia	Grismer, L., Chan-Ard, T., Diesmos, A.C. & Sy, E. 2012. 7. The IUCN Red List of Threatened Species 2012: e.T184073A1748598. https://dx.doi.org/10.2305/IUCN.UK.2012-1.RLTS.T184073A1748598.en. Downloaded on 21 November 2020.	IUCN
96.480422	4.79885	Naja sumatrana	Indonesia	Grismer, L., Chan-Ard, T., Diesmos, A.C. & Sy, E. 2012. 7. The IUCN Red List of Threatened Species 2012: e.T184073A1748598. https://dx.doi.org/10.2305/IUCN.UK.2012-1.RLTS.T184073A1748598.en. Downloaded on 21 November 2020.	IUCN
97.674964	0.977681	Naja sumatrana	Indonesia	Grismer, L., Chan-Ard, T., Diesmos, A.C. & Sy, E. 2012. 7. The IUCN Red List of Threatened Species 2012: e.T184073A1748598. https://dx.doi.org/10.2305/IUCN.UK.2012-1.RLTS.T184073A1748598.en. Downloaded on 21 November 2020.	IUCN
98.069377	3.69602	Naja sumatrana	Indonesia	1500317371	Gbif
98.1221481	3.537431825	Naja sumatrana	Indonesia	33346200	iNaturalist
98.6833	3.75	Naja sumatrana	Indonesia	476664961	Gbif
98.920447	10.933289	Naja sumatrana	Thailand	Grismer, L., Chan-Ard, T., Diesmos, A.C. & Sy, E. 2012. 7. The IUCN Red List of Threatened Species 2012: e.T184073A1748598. https://dx.doi.org/10.2305/IUCN.UK.2012-1.RLTS.T184073A1748598.en. Downloaded on 21 November 2020.	IUCN
98.937625	-1.366844	Naja sumatrana	Indonesia	Grismer, L., Chan-Ard, T., Diesmos, A.C. & Sy, E. 2012. 7. The IUCN Red List of Threatened Species 2012: e.T184073A1748598. https://dx.doi.org/10.2305/IUCN.UK.2012-1.RLTS.T184073A1748598.en. Downloaded on 21 November 2020.	IUCN
99.7658	8.4927	Naja sumatrana			Wüster, W. & Thorpe, R. S. Population affinities of the asiatic cobra (Naja naja) species complex in south-east Asia: reliability and random resampling. Biol. J. Linn. Soc. 36, 391–409 (1989)
99.858	7.5737	Naja sumatrana			Wüster, W. & Thorpe, R. S. Population affinities of the asiatic cobra (Naja naja) species complex in south-east Asia: reliability and random resampling. Biol. J. Linn. Soc. 36, 391–409 (1989)
99.858322	-0.037924	Naja sumatrana	Indonesia	18872295	iNaturalist
99.97455402	2.171716105	Naja sumatrana	Indonesia	50738529	iNaturalist
100.228358	7.241119	Naja sumatrana	Malaysia	Grismer, L., Chan-Ard, T., Diesmos, A.C. & Sy, E. 2012. 7. The IUCN Red List of Threatened Species 2012: e.T184073A1748598. https://dx.doi.org/10.2305/IUCN.UK.2012-1.RLTS.T184073A1748598.en. Downloaded on 21 November 2020.	IUCN
100.2577	5.3594	Naja sumatrana			Wüster, W. & Thorpe, R. S. Population affinities of the asiatic cobra (Naja naja) species complex in south-east Asia: reliability and random resampling. Biol. J. Linn. Soc. 36, 391–409 (1989)
100.2679452	5.425543047	Naja sumatrana	Malaysia	8652890	iNaturalist
100.278364	-2.952831	Naja sumatrana	Indonesia	Grismer, L., Chan-Ard, T., Diesmos, A.C. & Sy, E. 2012. 7. The IUCN Red List of Threatened Species 2012: e.T184073A1748598. https://dx.doi.org/10.2305/IUCN.UK.2012-1.RLTS.T184073A1748598.en. Downloaded on 21 November 2020.	IUCN
100.393146	-1.144486	Naja sumatrana	Indonesia	2429623378	Gbif
100.7669	4.8407	Naja sumatrana			Wüster, W. & Thorpe, R. S. Population affinities of the asiatic cobra (Naja naja) species complex in south-east Asia: reliability and random resampling. Biol. J. Linn. Soc. 36, 391–409 (1989)
101.1857	6.6348	Naja sumatrana			Wüster, W. & Thorpe, R. S. Population affinities of the asiatic cobra (Naja naja) species complex in south-east Asia: reliability and random resampling. Biol. J. Linn. Soc. 36, 391–409 (1989)
101.19297	0.937062	Naja sumatrana	Indonesia	1990630945	Gbif
101.2595	4.1833	Naja sumatrana			Wüster, W. & Thorpe, R. S. Population affinities of the asiatic cobra (Naja naja) species complex in south-east Asia: reliability and random resampling. Biol. J. Linn. Soc. 36, 391–409 (1989)
101.2767	6.5178	Naja sumatrana			Wüster, W. & Thorpe, R. S. Population affinities of the asiatic cobra (Naja naja) species complex in south-east Asia: reliability and random resampling. Biol. J. Linn. Soc. 36, 391–409 (1989)
101.3547	4.4498	Naja sumatrana			Wüster, W. & Thorpe, R. S. Population affinities of the asiatic cobra (Naja naja) species complex in south-east Asia: reliability and random resampling. Biol. J. Linn. Soc. 36, 391–409 (1989)
101.3898	6.4613	Naja sumatrana			Wüster, W. & Thorpe, R. S. Population affinities of the asiatic cobra (Naja naja) species complex in south-east Asia: reliability and random resampling. Biol. J. Linn. Soc. 36, 391–409 (1989)
101.5	3.083333	Naja sumatrana	Malaysia	2234829889	Gbif
101.6486755	3.124829881	Naja sumatrana	Malaysia	10214271	iNaturalist
101.6584467	3.131075	Naja sumatrana	Malaysia	15280944	iNaturalist
101.6602341	3.129788596	Naja sumatrana	Malaysia	11852309	iNaturalist
101.680613	3.102819	Naja sumatrana	Malaysia	1837770697	Gbif
101.7625272	2.656673428	Naja sumatrana	Malaysia	37251362	iNaturalist
101.814855	2.528256	Naja sumatrana	Malaysia	2882997912	Gbif
101.815086	2.528059445	Naja sumatrana	Malaysia	18049975	iNaturalist
101.815206	2.52798	Naja sumatrana	Malaysia	1935590251	Gbif
101.818314	2.526801	Naja sumatrana	Malaysia	1914355473	Gbif
101.836447	2.505305	Naja sumatrana	Malaysia	1990581692	Gbif
101.8364573	2.505292443	Naja sumatrana	Malaysia	19857261	iNaturalist
101.842938	2.859274724	Naja sumatrana	Malaysia	10407111	iNaturalist
102.3944051	2.394628507	Naja sumatrana	Malaysia	22967744	iNaturalist
102.6027926	3.494085644	Naja sumatrana	Malaysia	19596511	iNaturalist
102.6163425	3.516139543	Naja sumatrana	Malaysia	35483169	iNaturalist
102.799587	3.47881	Naja sumatrana	Malaysia	1457579267	Gbif
102.9328833	1.831491601	Naja sumatrana	Malaysia	58407253	iNaturalist
103.332274	2.622646	Naja sumatrana	Malaysia	2563543482	Gbif
103.4619	3.5321	Naja sumatrana	Malaysia	1039469686	Gbif
103.5176235	1.591803849	Naja sumatrana	Malaysia	26783127	iNaturalist
103.708992	1.508414984	Naja sumatrana	Malaysia	15308082	iNaturalist
103.72028	1.419791	Naja sumatrana	Singapore	2883134085	Gbif
103.7274839	1.447162118	Naja sumatrana	Singapore	61760672	iNaturalist
103.7295525	1.424720345	Naja sumatrana	Singapore	51217345	iNaturalist
103.730885	1.445871	Naja sumatrana	Singapore	1146418932	Gbif
103.7331466	1.445692943	Naja sumatrana	Singapore	40345830	iNaturalist
103.738075	1.759025	Naja sumatrana	Malaysia	Grismer, L., Chan-Ard, T., Diesmos, A.C. & Sy, E. 2012. 7. The IUCN Red List of Threatened Species 2012: e.T184073A1748598. https://dx.doi.org/10.2305/IUCN.UK.2012-1.RLTS.T184073A1748598.en. Downloaded on 21 November 2020.	IUCN
103.741359	1.492659	Naja sumatrana	Malaysia	2397529673	Gbif
103.751822	1.371814	Naja sumatrana	Singapore	1978850024	Gbif
103.768085	1.294782	Naja sumatrana	Singapore	2294487460	Gbif
103.7705047	1.35231693	Naja sumatrana	Singapore	21408429	iNaturalist
103.778569	1.362522	Naja sumatrana	Singapore	2540810308	Gbif
103.7800472	1.449712934	Naja sumatrana	Singapore	19605179	iNaturalist
103.783333	1.35	Naja sumatrana	Singapore	1146418938	Gbif
103.7934717	1.405463333	Naja sumatrana	Singapore	12373343	iNaturalist
103.793952	1.280455	Naja sumatrana	Singapore	2597846328	Gbif
103.794513	1.296339	Naja sumatrana	Singapore	2862549572	Gbif
103.7959574	1.3988664	Naja sumatrana	Singapore	17180295	iNaturalist
103.7986138	1.374508819	Naja sumatrana	Singapore	32156368	iNaturalist
103.8021417	1.2664366	Naja sumatrana	Singapore	55132411	iNaturalist
103.80272	1.271445	Naja sumatrana	Singapore	1978812164	Gbif
103.803031	1.266646	Naja sumatrana	Singapore	2557742323	Gbif
103.8043667	1.26481167	Naja sumatrana	Singapore	36959200	iNaturalist
103.8105417	1.299524437	Naja sumatrana	Singapore	42846982	iNaturalist
103.812614	1.277483	Naja sumatrana	Singapore	2813900430	Gbif
103.815	1.3139	Naja sumatrana	Singapore	1322072886	Gbif
103.819836	1.352083	Naja sumatrana	Singapore	62108699	iNaturalist
103.8435614	1.3634088	Naja sumatrana	Singapore	17159365	iNaturalist
103.866997	1.827886	Naja sumatrana	Malaysia	1671728517	Gbif
103.9295389	1.401995761	Naja sumatrana	Singapore	64774585	iNaturalist
103.950423	1.378703143	Naja sumatrana	Singapore	17243946	iNaturalist
103.9521	1.377979	Naja sumatrana	Singapore	2596045161	Gbif
103.957733	1.412566	Naja sumatrana	Singapore	2859930114	Gbif
103.959331	1.41057	Naja sumatrana	Singapore	1457644202	Gbif
104.00746	1.33708573	Naja sumatrana	Singapore	19066426	iNaturalist
105.493836	-5.524747	Naja sumatrana	Indonesia	Grismer, L., Chan-Ard, T., Diesmos, A.C. & Sy, E. 2012. 7. The IUCN Red List of Threatened Species 2012: e.T184073A1748598. https://dx.doi.org/10.2305/IUCN.UK.2012-1.RLTS.T184073A1748598.en. Downloaded on 21 November 2020.	IUCN
109.186603	1.494869	Naja sumatrana	Indonesia	Grismer, L., Chan-Ard, T., Diesmos, A.C. & Sy, E. 2012. 7. The IUCN Red List of Threatened Species 2012: e.T184073A1748598. https://dx.doi.org/10.2305/IUCN.UK.2012-1.RLTS.T184073A1748598.en. Downloaded on 21 November 2020.	IUCN
110.748919	-2.437428	Naja sumatrana	Indonesia	Grismer, L., Chan-Ard, T., Diesmos, A.C. & Sy, E. 2012. 7. The IUCN Red List of Threatened Species 2012: e.T184073A1748598. https://dx.doi.org/10.2305/IUCN.UK.2012-1.RLTS.T184073A1748598.en. Downloaded on 21 November 2020.	IUCN
111.157356	1.247275	Naja sumatrana	Indonesia	Grismer, L., Chan-Ard, T., Diesmos, A.C. & Sy, E. 2012. 7. The IUCN Red List of Threatened Species 2012: e.T184073A1748598. https://dx.doi.org/10.2305/IUCN.UK.2012-1.RLTS.T184073A1748598.en. Downloaded on 21 November 2020.	IUCN
111.508451	2.132526	Naja sumatrana	Malaysia	2814150712	Gbif
111.904554	-2.911693	Naja sumatrana	Indonesia	2596155117	Gbif
112.2404756	-2.176152576	Naja sumatrana	Indonesia	3950270	iNaturalist
113.0419068	3.171322093	Naja sumatrana	Malaysia	56834258	iNaturalist
113.5	2.5	Naja sumatrana	Malaysia	476491593	Gbif
113.90155	3.89687	Naja sumatrana	Malaysia	27181983	iNaturalist
114	1	Naja sumatrana	Indonesia	1056922738	Gbif
114.3098024	4.589093729	Naja sumatrana	Brunei	13798455	iNaturalist
114.3125617	4.60582	Naja sumatrana	Brunei	13798295	iNaturalist
114.3261491	4.607903195	Naja sumatrana	Brunei	18940821	iNaturalist
114.603158	4.468519	Naja sumatrana	Brunei Darussalam	Grismer, L., Chan-Ard, T., Diesmos, A.C. & Sy, E. 2012. 7. The IUCN Red List of Threatened Species 2012: e.T184073A1748598. https://dx.doi.org/10.2305/IUCN.UK.2012-1.RLTS.T184073A1748598.en. Downloaded on 21 November 2020.	IUCN
114.804156	-1.595466736	Naja sumatrana	Indonesia	59998369	iNaturalist
115.747369	-3.545367	Naja sumatrana	Indonesia	Grismer, L., Chan-Ard, T., Diesmos, A.C. & Sy, E. 2012. 7. The IUCN Red List of Threatened Species 2012: e.T184073A1748598. https://dx.doi.org/10.2305/IUCN.UK.2012-1.RLTS.T184073A1748598.en. Downloaded on 21 November 2020.	IUCN
115.774715	-3.502743	Naja sumatrana	Indonesia	2981061851	Gbif
115.775085	-3.5035925	Naja sumatrana	Indonesia	64080322	iNaturalist
116.099442	5.884875	Naja sumatrana	Malaysia	2634603300	Gbif
116.119428	5.737128	Naja sumatrana	Indonesia	Grismer, L., Chan-Ard, T., Diesmos, A.C. & Sy, E. 2012. 7. The IUCN Red List of Threatened Species 2012: e.T184073A1748598. https://dx.doi.org/10.2305/IUCN.UK.2012-1.RLTS.T184073A1748598.en. Downloaded on 21 November 2020.	IUCN
116.146378	6.155655	Naja sumatrana	Malaysia	2447835978	Gbif
116.2167	-1.9667	Naja sumatrana	Indonesia	476797763	Gbif
116.274154	5.895963	Naja sumatrana	Malaysia	2574026920	Gbif
116.748112	7.018205	Naja sumatrana	Malaysia	2620000705	Gbif
116.827628	6.494336	Naja sumatrana	Indonesia	Grismer, L., Chan-Ard, T., Diesmos, A.C. & Sy, E. 2012. 7. The IUCN Red List of Threatened Species 2012: e.T184073A1748598. https://dx.doi.org/10.2305/IUCN.UK.2012-1.RLTS.T184073A1748598.en. Downloaded on 21 November 2020.	IUCN
116.8333	6.8833	Naja sumatrana	Malaysia	1056464824	Gbif
117.055089	7.903939	Naja sumatrana	Philippines	Grismer, L., Chan-Ard, T., Diesmos, A.C. & Sy, E. 2012. 7. The IUCN Red List of Threatened Species 2012: e.T184073A1748598. https://dx.doi.org/10.2305/IUCN.UK.2012-1.RLTS.T184073A1748598.en. Downloaded on 21 November 2020.	IUCN
117.315746	3.461986	Naja sumatrana	Indonesia	Grismer, L., Chan-Ard, T., Diesmos, A.C. & Sy, E. 2012. 7. The IUCN Red List of Threatened Species 2012: e.T184073A1748598. https://dx.doi.org/10.2305/IUCN.UK.2012-1.RLTS.T184073A1748598.en. Downloaded on 21 November 2020.	IUCN
117.634972	8.978619	Naja sumatrana	Philippines	Grismer, L., Chan-Ard, T., Diesmos, A.C. & Sy, E. 2012. 7. The IUCN Red List of Threatened Species 2012: e.T184073A1748598. https://dx.doi.org/10.2305/IUCN.UK.2012-1.RLTS.T184073A1748598.en. Downloaded on 21 November 2020.	IUCN
117.6892165	4.9618399	Naja sumatrana	Malaysia	17099781	iNaturalist
117.7473082	5.018853354	Naja sumatrana	Malaysia	27235668	iNaturalist
117.9037697	4.980202216	Naja sumatrana	Malaysia	34776377	iNaturalist
117.99375	9.231067	Naja sumatrana	Philippines	687016798	Gbif
118.125478	1.220361	Naja sumatrana	Indonesia	Grismer, L., Chan-Ard, T., Diesmos, A.C. & Sy, E. 2012. 7. The IUCN Red List of Threatened Species 2012: e.T184073A1748598. https://dx.doi.org/10.2305/IUCN.UK.2012-1.RLTS.T184073A1748598.en. Downloaded on 21 November 2020.	IUCN
118.2080225	5.723731912	Naja sumatrana	Malaysia	48632892	iNaturalist
118.610631	9.680794	Naja sumatrana	Philippines	543650230	Gbif
118.749442	9.737581	Naja sumatrana	Philippines	543505739	Gbif
118.757731	9.956681	Naja sumatrana	Philippines	Grismer, L., Chan-Ard, T., Diesmos, A.C. & Sy, E. 2012. 7. The IUCN Red List of Threatened Species 2012: e.T184073A1748598. https://dx.doi.org/10.2305/IUCN.UK.2012-1.RLTS.T184073A1748598.en. Downloaded on 21 November 2020.	IUCN
118.945978	5.254142	Naja sumatrana	Indonesia	Grismer, L., Chan-Ard, T., Diesmos, A.C. & Sy, E. 2012. 7. The IUCN Red List of Threatened Species 2012: e.T184073A1748598. https://dx.doi.org/10.2305/IUCN.UK.2012-1.RLTS.T184073A1748598.en. Downloaded on 21 November 2020.	IUCN
119.3569	10.796441	Naja sumatrana	Philippines	Grismer, L., Chan-Ard, T., Diesmos, A.C. & Sy, E. 2012. 7. The IUCN Red List of Threatened Species 2012: e.T184073A1748598. https://dx.doi.org/10.2305/IUCN.UK.2012-1.RLTS.T184073A1748598.en. Downloaded on 21 November 2020.	IUCN
119.475578	11.197158	Naja sumatrana	Philippines	Grismer, L., Chan-Ard, T., Diesmos, A.C. & Sy, E. 2012. 7. The IUCN Red List of Threatened Species 2012: e.T184073A1748598. https://dx.doi.org/10.2305/IUCN.UK.2012-1.RLTS.T184073A1748598.en. Downloaded on 21 November 2020.	IUCN
119.663343	10.478882	Naja sumatrana	Philippines	Grismer, L., Chan-Ard, T., Diesmos, A.C. & Sy, E. 2012. 7. The IUCN Red List of Threatened Species 2012: e.T184073A1748598. https://dx.doi.org/10.2305/IUCN.UK.2012-1.RLTS.T184073A1748598.en. Downloaded on 21 November 2020.	IUCN
105.375928	-6.713117	Naja sputatrix	Indonesia	Iskandar, D., Auliya, M., Inger, R.F. & Lilley, R. 2012. 8. The IUCN Red List of Threatened Species 2012: e.T192197A2054180. https://dx.doi.org/10.2305/IUCN.UK.2012-1.RLTS.T192197A2054180.en. Downloaded on 21 November 2020.	IUCN
106.698677	-6.269709	Naja sputatrix	Indonesia	1933541421	Gbif
106.721436	-6.561331	Naja sputatrix	Indonesia	2574149383	Gbif
106.7234492	-6.554571278	Naja sputatrix	Indonesia	48512471	iNaturalist
106.7263908	-6.558115684	Naja sputatrix	Indonesia	48515949	iNaturalist
106.726708	-6.558350774	Naja sputatrix	Indonesia	48526218	iNaturalist
106.728364	-6.561017	Naja sputatrix	Indonesia	5483544	iNaturalist
106.7914	-6.5897	Naja sputatrix	Indonesia	476686906	Gbif
106.796	-6.5958	Naja sputatrix	Indonesia	1322981418	Gbif
106.845288	-6.355496	Naja sputatrix	Indonesia	2573848595	Gbif
106.848351	-6.359374	Naja sputatrix	Indonesia	15172323	iNaturalist
106.901942	-6.34904	Naja sputatrix	Indonesia	1920813303	Gbif
107.179236	-6.124642	Naja sputatrix	Indonesia	Iskandar, D., Auliya, M., Inger, R.F. & Lilley, R. 2012. 8. The IUCN Red List of Threatened Species 2012: e.T192197A2054180. https://dx.doi.org/10.2305/IUCN.UK.2012-1.RLTS.T192197A2054180.en. Downloaded on 21 November 2020.	IUCN
107.2500784	-7.06338221	Naja sputatrix	Indonesia	9654398	iNaturalist
107.298711	-7.420164	Naja sputatrix	Indonesia	Iskandar, D., Auliya, M., Inger, R.F. & Lilley, R. 2012. 8. The IUCN Red List of Threatened Species 2012: e.T192197A2054180. https://dx.doi.org/10.2305/IUCN.UK.2012-1.RLTS.T192197A2054180.en. Downloaded on 21 November 2020.	IUCN
107.607377	-6.849097	Naja sputatrix	Indonesia	1807297241	Gbif
107.614525	-6.818215	Naja sputatrix	Indonesia	2429263730	Gbif
107.6341747	-6.893291237	Naja sputatrix	Indonesia	64934754	iNaturalist
107.6744648	-6.985980383	Naja sputatrix	Indonesia	16202655	iNaturalist
107.7792215	-6.914228316	Naja sputatrix	Indonesia	30861029	iNaturalist
107.781387	-6.937099	Naja sputatrix	Indonesia	2596191034	Gbif
108.2040862	-7.347331332	Naja sputatrix	Indonesia	24830852	iNaturalist
108.3207992	-7.3639966	Naja sputatrix	Indonesia	39788303	iNaturalist
108.4287655	-7.198027771	Naja sputatrix	Indonesia	64379116	iNaturalist
110.3135628	-7.787290064	Naja sputatrix	Indonesia	64284201	iNaturalist
110.432353	-7.056077	Naja sputatrix	Indonesia	1668898816	Gbif
110.958411	-6.54135	Naja sputatrix	Indonesia	Iskandar, D., Auliya, M., Inger, R.F. & Lilley, R. 2012. 8. The IUCN Red List of Threatened Species 2012: e.T192197A2054180. https://dx.doi.org/10.2305/IUCN.UK.2012-1.RLTS.T192197A2054180.en. Downloaded on 21 November 2020.	IUCN
112.406434	-7.307043	Naja sputatrix	Indonesia	2529410817	Gbif
112.721169	-8.182183	Naja sputatrix	Indonesia	Iskandar, D., Auliya, M., Inger, R.F. & Lilley, R. 2012. 8. The IUCN Red List of Threatened Species 2012: e.T192197A2054180. https://dx.doi.org/10.2305/IUCN.UK.2012-1.RLTS.T192197A2054180.en. Downloaded on 21 November 2020.	IUCN
112.738475	-7.367775	Naja sputatrix	Indonesia	Iskandar, D., Auliya, M., Inger, R.F. & Lilley, R. 2012. 8. The IUCN Red List of Threatened Species 2012: e.T192197A2054180. https://dx.doi.org/10.2305/IUCN.UK.2012-1.RLTS.T192197A2054180.en. Downloaded on 21 November 2020.	IUCN
114.071397	-6.971353	Naja sputatrix	Indonesia	Iskandar, D., Auliya, M., Inger, R.F. & Lilley, R. 2012. 8. The IUCN Red List of Threatened Species 2012: e.T192197A2054180. https://dx.doi.org/10.2305/IUCN.UK.2012-1.RLTS.T192197A2054180.en. Downloaded on 21 November 2020.	IUCN
114.422689	-7.968497	Naja sputatrix	Indonesia	Iskandar, D., Auliya, M., Inger, R.F. & Lilley, R. 2012. 8. The IUCN Red List of Threatened Species 2012: e.T192197A2054180. https://dx.doi.org/10.2305/IUCN.UK.2012-1.RLTS.T192197A2054180.en. Downloaded on 21 November 2020.	IUCN
115.0164253	-8.466201289	Naja sputatrix	Indonesia	39879512	iNaturalist
115.0465991	-8.4595561	Naja sputatrix	Indonesia	20371075	iNaturalist
115.1767594	-8.598102147	Naja sputatrix	Indonesia	33241402	iNaturalist
115.188916	-8.4095178	Naja sputatrix	Indonesia	28849338	iNaturalist
115.235762	-8.727504741	Naja sputatrix	Indonesia	8554367	iNaturalist
115.241018	-8.614982329	Naja sputatrix	Indonesia	45579750	iNaturalist
115.2449367	-8.506083735	Naja sputatrix	Indonesia	20528222	iNaturalist
115.2449717	-8.50608667	Naja sputatrix	Indonesia	57713528	iNaturalist
115.3316724	-8.522529549	Naja sputatrix	Indonesia	32725505	iNaturalist
115.3822335	-8.644691254	Naja sputatrix	Indonesia	9609191	iNaturalist
115.3970079	-8.663884654	Naja sputatrix	Indonesia	16863956	iNaturalist
116.0549673	-8.35076668	Naja sputatrix	Indonesia	16623952	iNaturalist
116.2333	-8.5583	Naja sputatrix	Indonesia	1916746128	Gbif
116.729261	-8.909571	Naja sputatrix	Indonesia	Iskandar, D., Auliya, M., Inger, R.F. & Lilley, R. 2012. 8. The IUCN Red List of Threatened Species 2012: e.T192197A2054180. https://dx.doi.org/10.2305/IUCN.UK.2012-1.RLTS.T192197A2054180.en. Downloaded on 21 November 2020.	IUCN
119.4756803	-8.575591033	Naja sputatrix	Indonesia	35630270	iNaturalist
119.6615055	-8.7329076	Naja sputatrix	Indonesia	39525104	iNaturalist
119.6768333	-8.699166667	Naja sputatrix	Indonesia	26879001	iNaturalist
119.717952	-8.655641	Naja sputatrix	Indonesia	2620034537	Gbif
119.7186813	-8.655504941	Naja sputatrix	Indonesia	33240929	iNaturalist
124.5333	-8.2333	Naja sputatrix	Indonesia	1916708318	Gbif
124.7167	-8.25	Naja sputatrix	Indonesia	1916853813	Gbif
124.853814	-8.344525	Naja sputatrix	Indonesia	Iskandar, D., Auliya, M., Inger, R.F. & Lilley, R. 2012. 8. The IUCN Red List of Threatened Species 2012: e.T192197A2054180. https://dx.doi.org/10.2305/IUCN.UK.2012-1.RLTS.T192197A2054180.en. Downloaded on 21 November 2020.	IUCN
121.922642	6.995225	Naja samarensis	Philippines	543719271	Gbif
122.074844	6.920564	Naja samarensis	Philippines	543650112	Gbif
122.150919	7.266842	Naja samarensis	Philippines	Sy, E., Custodio, C., Gonzalez, J.C. & Delima, E.M. 2009. 9. The IUCN Red List of Threatened Species 2009: e.T169763A6670726. https://dx.doi.org/10.2305/IUCN.UK.2009-2.RLTS.T169763A6670726.en. Downloaded on 21 November 2020.	IUCN
122.168642	7.173661	Naja samarensis	Philippines	543719864	Gbif
123.010937	10.210279	Naja samarensis	Philippines	476660783	Gbif
123.265642	8.494658	Naja samarensis	Philippines	Sy, E., Custodio, C., Gonzalez, J.C. & Delima, E.M. 2009. 9. The IUCN Red List of Threatened Species 2009: e.T169763A6670726. https://dx.doi.org/10.2305/IUCN.UK.2009-2.RLTS.T169763A6670726.en. Downloaded on 21 November 2020.	IUCN
123.759175	8.150994	Naja samarensis	Philippines	543719862	Gbif
123.961111	8.158056	Naja samarensis	Philippines	543725985	Gbif
124.1512883	9.831082009	Naja samarensis	Philippines	44388276	iNaturalist
124.190725	9.698281	Naja samarensis	Philippines	Sy, E., Custodio, C., Gonzalez, J.C. & Delima, E.M. 2009. 9. The IUCN Red List of Threatened Species 2009: e.T169763A6670726. https://dx.doi.org/10.2305/IUCN.UK.2009-2.RLTS.T169763A6670726.en. Downloaded on 21 November 2020.	IUCN
124.208661	7.193997	Naja samarensis	Philippines	Sy, E., Custodio, C., Gonzalez, J.C. & Delima, E.M. 2009. 9. The IUCN Red List of Threatened Species 2009: e.T169763A6670726. https://dx.doi.org/10.2305/IUCN.UK.2009-2.RLTS.T169763A6670726.en. Downloaded on 21 November 2020.	IUCN
124.214512	7.783698	Naja samarensis	Philippines	Sy, E., Custodio, C., Gonzalez, J.C. & Delima, E.M. 2009. 9. The IUCN Red List of Threatened Species 2009: e.T169763A6670726. https://dx.doi.org/10.2305/IUCN.UK.2009-2.RLTS.T169763A6670726.en. Downloaded on 21 November 2020.	IUCN
124.243978	8.240178	Naja samarensis	Philippines	543465812	Gbif
124.286	9.788411	Naja samarensis	Philippines	543726334	Gbif
124.286089	8.396019778	Naja samarensis	Philippines	55973315	iNaturalist
124.289236	7.997692	Naja samarensis	Philippines	543500417	Gbif
124.411725	11.204547	Naja samarensis	Philippines	Sy, E., Custodio, C., Gonzalez, J.C. & Delima, E.M. 2009. 9. The IUCN Red List of Threatened Species 2009: e.T169763A6670726. https://dx.doi.org/10.2305/IUCN.UK.2009-2.RLTS.T169763A6670726.en. Downloaded on 21 November 2020.	IUCN
124.442336	12.501186	Naja samarensis	Philippines	Sy, E., Custodio, C., Gonzalez, J.C. & Delima, E.M. 2009. 9. The IUCN Red List of Threatened Species 2009: e.T169763A6670726. https://dx.doi.org/10.2305/IUCN.UK.2009-2.RLTS.T169763A6670726.en. Downloaded on 21 November 2020.	IUCN
124.673874	5.963023	Naja samarensis	Philippines	Sy, E., Custodio, C., Gonzalez, J.C. & Delima, E.M. 2009. 9. The IUCN Red List of Threatened Species 2009: e.T169763A6670726. https://dx.doi.org/10.2305/IUCN.UK.2009-2.RLTS.T169763A6670726.en. Downloaded on 21 November 2020.	IUCN
124.726669	9.19025	Naja samarensis	Philippines	543734713	Gbif
124.921494	11.761067	Naja samarensis	Philippines	Sy, E., Custodio, C., Gonzalez, J.C. & Delima, E.M. 2009. 9. The IUCN Red List of Threatened Species 2009: e.T169763A6670726. https://dx.doi.org/10.2305/IUCN.UK.2009-2.RLTS.T169763A6670726.en. Downloaded on 21 November 2020.	IUCN
124.96667	8.41667	Naja samarensis	Philippines	1145551077	Gbif
124.986828	10.101272	Naja samarensis	Philippines	Sy, E., Custodio, C., Gonzalez, J.C. & Delima, E.M. 2009. 9. The IUCN Red List of Threatened Species 2009: e.T169763A6670726. https://dx.doi.org/10.2305/IUCN.UK.2009-2.RLTS.T169763A6670726.en. Downloaded on 21 November 2020.	IUCN
125.026556	6.404389	Naja samarensis	Philippines	Sy, E., Custodio, C., Gonzalez, J.C. & Delima, E.M. 2009. 9. The IUCN Red List of Threatened Species 2009: e.T169763A6670726. https://dx.doi.org/10.2305/IUCN.UK.2009-2.RLTS.T169763A6670726.en. Downloaded on 21 November 2020.	IUCN
125.060982	11.284464	Naja samarensis	Philippines	Sy, E., Custodio, C., Gonzalez, J.C. & Delima, E.M. 2009. 9. The IUCN Red List of Threatened Species 2009: e.T169763A6670726. https://dx.doi.org/10.2305/IUCN.UK.2009-2.RLTS.T169763A6670726.en. Downloaded on 21 November 2020.	IUCN
125.0828588	8.3885423	Naja samarensis	Philippines	24749039	iNaturalist
125.162458	12.513544	Naja samarensis	Philippines	Sy, E., Custodio, C., Gonzalez, J.C. & Delima, E.M. 2009. 9. The IUCN Red List of Threatened Species 2009: e.T169763A6670726. https://dx.doi.org/10.2305/IUCN.UK.2009-2.RLTS.T169763A6670726.en. Downloaded on 21 November 2020.	IUCN
125.240494	7.018864	Naja samarensis	Philippines	Sy, E., Custodio, C., Gonzalez, J.C. & Delima, E.M. 2009. 9. The IUCN Red List of Threatened Species 2009: e.T169763A6670726. https://dx.doi.org/10.2305/IUCN.UK.2009-2.RLTS.T169763A6670726.en. Downloaded on 21 November 2020.	IUCN
125.27905	11.8312	Naja samarensis	Philippines	686689244	Gbif
125.328	6.607131	Naja samarensis	Philippines	543469157	Gbif
125.390811	5.760194	Naja samarensis	Philippines	Sy, E., Custodio, C., Gonzalez, J.C. & Delima, E.M. 2009. 9. The IUCN Red List of Threatened Species 2009: e.T169763A6670726. https://dx.doi.org/10.2305/IUCN.UK.2009-2.RLTS.T169763A6670726.en. Downloaded on 21 November 2020.	IUCN
125.478	7.143	Naja samarensis	Philippines	686675865	Gbif
125.548557	8.913574	Naja samarensis	Philippines	2540879001	Gbif
125.5827911	7.0807028	Naja samarensis	Philippines	3857412	iNaturalist
125.65425	10.093367	Naja samarensis	Philippines	Sy, E., Custodio, C., Gonzalez, J.C. & Delima, E.M. 2009. 9. The IUCN Red List of Threatened Species 2009: e.T169763A6670726. https://dx.doi.org/10.2305/IUCN.UK.2009-2.RLTS.T169763A6670726.en. Downloaded on 21 November 2020.	IUCN
125.6604	7.526658	Naja samarensis	Philippines	Sy, E., Custodio, C., Gonzalez, J.C. & Delima, E.M. 2009. 9. The IUCN Red List of Threatened Species 2009: e.T169763A6670726. https://dx.doi.org/10.2305/IUCN.UK.2009-2.RLTS.T169763A6670726.en. Downloaded on 21 November 2020.	IUCN
125.710461	11.043994	Naja samarensis	Philippines	Sy, E., Custodio, C., Gonzalez, J.C. & Delima, E.M. 2009. 9. The IUCN Red List of Threatened Species 2009: e.T169763A6670726. https://dx.doi.org/10.2305/IUCN.UK.2009-2.RLTS.T169763A6670726.en. Downloaded on 21 November 2020.	IUCN
125.710556	11.098333	Naja samarensis	Philippines	543719866	Gbif
125.8197484	7.465903513	Naja samarensis	Philippines	42641964	iNaturalist
126.083333	8.166667	Naja samarensis	Philippines	476665059	Gbif
126.209761	6.799733	Naja samarensis	Philippines	Sy, E., Custodio, C., Gonzalez, J.C. & Delima, E.M. 2009. 9. The IUCN Red List of Threatened Species 2009: e.T169763A6670726. https://dx.doi.org/10.2305/IUCN.UK.2009-2.RLTS.T169763A6670726.en. Downloaded on 21 November 2020.	IUCN
119.823292	16.293789	Naja philippinensis	Philippines	Sy, E., Brown, R., Afuang, L., Diesmos, A. & Gonzalez, J.C. 2009. 10. The IUCN Red List of Threatened Species 2009: e.T169768A6671431. https://dx.doi.org/10.2305/IUCN.UK.2009-2.RLTS.T169768A6671431.en. Downloaded on 21 November 2020.	IUCN
120.315753	16.03085	Naja philippinensis	Philippines	543649864	Gbif
120.412081	15.957083	Naja philippinensis	Philippines	Sy, E., Brown, R., Afuang, L., Diesmos, A. & Gonzalez, J.C. 2009. 10. The IUCN Red List of Threatened Species 2009: e.T169768A6671431. https://dx.doi.org/10.2305/IUCN.UK.2009-2.RLTS.T169768A6671431.en. Downloaded on 21 November 2020.	IUCN
120.515481	14.526523	Naja philippinensis	Philippines	Sy, E., Brown, R., Afuang, L., Diesmos, A. & Gonzalez, J.C. 2009. 10. The IUCN Red List of Threatened Species 2009: e.T169768A6671431. https://dx.doi.org/10.2305/IUCN.UK.2009-2.RLTS.T169768A6671431.en. Downloaded on 21 November 2020.	IUCN
120.595356	17.33475	Naja philippinensis	Philippines	Sy, E., Brown, R., Afuang, L., Diesmos, A. & Gonzalez, J.C. 2009. 10. The IUCN Red List of Threatened Species 2009: e.T169768A6671431. https://dx.doi.org/10.2305/IUCN.UK.2009-2.RLTS.T169768A6671431.en. Downloaded on 21 November 2020.	IUCN
120.631994	13.833011	Naja philippinensis	Philippines	543744001	Gbif
120.638983	18.398728	Naja philippinensis	Philippines	Sy, E., Brown, R., Afuang, L., Diesmos, A. & Gonzalez, J.C. 2009. 10. The IUCN Red List of Threatened Species 2009: e.T169768A6671431. https://dx.doi.org/10.2305/IUCN.UK.2009-2.RLTS.T169768A6671431.en. Downloaded on 21 November 2020.	IUCN
120.7924082	16.47535972	Naja philippinensis	Philippines	436445	iNaturalist
120.884047	14.950242	Naja philippinensis	Philippines	543500439	Gbif
120.9063036	14.37951864	Naja philippinensis	Philippines	7671584	iNaturalist
120.91328	12.83447	Naja philippinensis	Philippines	895410191	Gbif
120.974192	14.413164	Naja philippinensis	Philippines	543719268	Gbif
121.044194	14.698006	Naja philippinensis	Philippines	Sy, E., Brown, R., Afuang, L., Diesmos, A. & Gonzalez, J.C. 2009. 10. The IUCN Red List of Threatened Species 2009: e.T169768A6671431. https://dx.doi.org/10.2305/IUCN.UK.2009-2.RLTS.T169768A6671431.en. Downloaded on 21 November 2020.	IUCN
121.052039	14.606453	Naja philippinensis	Philippines	543500450	Gbif
121.067536	16.47938377	Naja philippinensis	Philippines	2008718	iNaturalist
121.119608	13.680861	Naja philippinensis	Philippines	Sy, E., Brown, R., Afuang, L., Diesmos, A. & Gonzalez, J.C. 2009. 10. The IUCN Red List of Threatened Species 2009: e.T169768A6671431. https://dx.doi.org/10.2305/IUCN.UK.2009-2.RLTS.T169768A6671431.en. Downloaded on 21 November 2020.	IUCN
121.124522	14.625356	Naja philippinensis	Philippines	543649853	Gbif
121.201328	14.133696	Naja philippinensis	Philippines	476682654	Gbif
121.246488	14.063914	Naja philippinensis	Philippines	476716089	Gbif
121.266603	15.132347	Naja philippinensis	Philippines	Sy, E., Brown, R., Afuang, L., Diesmos, A. & Gonzalez, J.C. 2009. 10. The IUCN Red List of Threatened Species 2009: e.T169768A6671431. https://dx.doi.org/10.2305/IUCN.UK.2009-2.RLTS.T169768A6671431.en. Downloaded on 21 November 2020.	IUCN
121.852805	16.110146	Naja philippinensis	Philippines	Sy, E., Brown, R., Afuang, L., Diesmos, A. & Gonzalez, J.C. 2009. 10. The IUCN Red List of Threatened Species 2009: e.T169768A6671431. https://dx.doi.org/10.2305/IUCN.UK.2009-2.RLTS.T169768A6671431.en. Downloaded on 21 November 2020.	IUCN
121.872436	13.988744	Naja philippinensis	Philippines	Sy, E., Brown, R., Afuang, L., Diesmos, A. & Gonzalez, J.C. 2009. 10. The IUCN Red List of Threatened Species 2009: e.T169768A6671431. https://dx.doi.org/10.2305/IUCN.UK.2009-2.RLTS.T169768A6671431.en. Downloaded on 21 November 2020.	IUCN
122.164864	18.235103	Naja philippinensis	Philippines	Sy, E., Brown, R., Afuang, L., Diesmos, A. & Gonzalez, J.C. 2009. 10. The IUCN Red List of Threatened Species 2009: e.T169768A6671431. https://dx.doi.org/10.2305/IUCN.UK.2009-2.RLTS.T169768A6671431.en. Downloaded on 21 November 2020.	IUCN
122.47061	13.869324	Naja philippinensis	Philippines	Sy, E., Brown, R., Afuang, L., Diesmos, A. & Gonzalez, J.C. 2009. 10. The IUCN Red List of Threatened Species 2009: e.T169768A6671431. https://dx.doi.org/10.2305/IUCN.UK.2009-2.RLTS.T169768A6671431.en. Downloaded on 21 November 2020.	IUCN
122.551385	13.199466	Naja philippinensis	Philippines	Sy, E., Brown, R., Afuang, L., Diesmos, A. & Gonzalez, J.C. 2009. 10. The IUCN Red List of Threatened Species 2009: e.T169768A6671431. https://dx.doi.org/10.2305/IUCN.UK.2009-2.RLTS.T169768A6671431.en. Downloaded on 21 November 2020.	IUCN
122.793219	14.186131	Naja philippinensis	Philippines	Sy, E., Brown, R., Afuang, L., Diesmos, A. & Gonzalez, J.C. 2009. 10. The IUCN Red List of Threatened Species 2009: e.T169768A6671431. https://dx.doi.org/10.2305/IUCN.UK.2009-2.RLTS.T169768A6671431.en. Downloaded on 21 November 2020.	IUCN
122.961897	13.640303	Naja philippinensis	Philippines	Sy, E., Brown, R., Afuang, L., Diesmos, A. & Gonzalez, J.C. 2009. 10. The IUCN Red List of Threatened Species 2009: e.T169768A6671431. https://dx.doi.org/10.2305/IUCN.UK.2009-2.RLTS.T169768A6671431.en. Downloaded on 21 November 2020.	IUCN
124.129446	12.66295	Naja philippinensis	Philippines	Sy, E., Brown, R., Afuang, L., Diesmos, A. & Gonzalez, J.C. 2009. 10. The IUCN Red List of Threatened Species 2009: e.T169768A6671431. https://dx.doi.org/10.2305/IUCN.UK.2009-2.RLTS.T169768A6671431.en. Downloaded on 21 November 2020.	IUCN
